# Supplementary material for: Network construction of gastric microbiome and organization of microbial modules associated with gastric carcinogenesis
Source: Sci Rep. 2019 Aug 27;9:12444. doi: 10.1038/s41598-019-48925-4 (PMC6712011; doi:10.1038/s41598-019-48925-4)
Supplement: Supplementary file 2 — Table S1 [file 41598_2019_48925_MOESM2_ESM.xlsx]

## Sheet: Sheet1
Table S1. DNA concentration, abundance of total bacteria, and number of reads in each sample
Sample label	ABCD group	DNA concenration of extracted DNA, ng/mL	Total bacteriaa	Number of reads generated per library	Number of reads kept after bioinformatics processing	OTU
A_1_01	A	27.773	0.889552	26655	11699	319
A_1_02	A	9.054	N/A	13974	6410	212
A_1_03	A	11.463	N/A	38330	17512	324
A_1_04	A	3.517	N/A	19580	5644	145
A_1_05	A	9.477	N/A	54378	22915	462
A_1_06	A	11.005	0.659435	22260	10939	282
A_1_07	A	11.129	0.626905	24102	11230	253
A_1_08	A	7.271	N/A	16808	7052	253
A_1_09	A	15.542	0.497452	22818	7563	207
A_1_10	A	8.095	N/A	20726	9704	272
A_1_11	A	19.41	0.527631	17119	6838	236
A_1_12	A	27.328	0.486282	24054	9771	302
A_1_13	A	17.621	0.741407	18943	8408	272
A_1_14	A	7.848	N/A	15201	6953	267
A_1_15	A	26.006	0.698298	34331	9651	513
A_1_16	A	7.262	N/A	22646	7256	209
A_1_17	A	12.141	N/A	14361	4158	140
A_1_18	A	35.582	0.831957	14372	5110	223
A_1_19	A	11.051	N/A	59789	29524	973
A_1_20	A	5.593	N/A	49243	16776	467
A_1_21	A	50.784	1.08513	18303	6285	291
A_1_22	A	31.194	1.08409	16299	4058	146
A_1_23	A	13.111	N/A	14929	6313	187
A_1_24	A	11.758	1.38018	18950	8608	235
A_1_25	A	41.75	0.683164	15687	5570	226
A_1_26	A	23.452	0.384789	13404	4928	216
A_1_27	A	35.49	0.799439	13262	4436	202
A_1_28	A	47.479	0.9922	10732	2653	174
A_1_29	A	26.443	1.10935	15724	5684	234
A_1_30	A	18.56	0.713697	13370	4938	173
A_1_31	A	28.739	1.17649	17480	6371	267
A_1_32	A	18.725	0.936283	14678	4061	151
A_1_33	A	17.503	0.8204	19064	7838	283
A_1_34	A	43.443	1.07435	19533	8934	292
A_1_35	A	30.569	1.25889	15176	5732	228
A_1_36	A	25.238	0.734684	12956	4562	212
A_1_37	A	17.38	0.419239	23921	9318	377
A_1_38	A	33.564	0.375928	10002	3163	185
A_1_39	A	5.024	1.95143	18871	8802	249
A_1_40	A	30.755	0.544801	55611	18333	525
A_1_41	A	19.011	0.453408	12710	14339	331
A_1_42	A	10.33	0.442592	17519	9573	306
A_1_43	A	23.069	0.510597	43300	26448	692
A_1_44	A	20.522	1.00879	21098	12046	464
A_1_45	A	8.17	N/A	22346	6047	186
A_1_46	A	17.404	0.282976	16502	12418	354
A_1_47	A	11.938	0.324199	15688	6839	292
A_1_48	A	31.924	0.422194	16146	5040	188
A_2_01	D	14.579	N/A	8461	2377	78
A_2_02	D	8.383	N/A	9388	3766	139
A_2_03	D	12.118	N/A	7382	2202	77
A_2_04	D	18.313	0.979837	26354	9934	405
A_2_05	D	25.331	0.409513	11712	3860	138
A_2_06	D	27.097	0.303053	22214	9455	188
A_2_07	D	5.248	N/A	10160	3460	112
A_2_08	D	16.638	0.0581839	9152	2552	96
A_2_09	D	28.932	0.0695659	10834	3274	138
A_4_01	B	27.704	13.5522	27559	15402	74
A_4_02	B	27.579	8.39603	30795	18442	83
A_4_03	B	35.348	4.97172	44170	27260	118
A_4_04	B	62.47	0.308339	43431	26454	62
A_4_05	B	31.764	7.94154	46281	26529	175
A_4_06	B	45.219	0.11519	28871	17179	95
A_4_07	B	51.887	0.104367	30598	17093	81
A_4_08	B	35.747	0.136918	31277	17289	133
A_4_09	B	54.005	0.297549	32422	20808	119
A_4_10	B	56.005	1.26394	57428	35169	153
A_4_11	B	27.34	0.496019	47011	27039	287
A_4_12	B	7.735	N/A	44704	27757	173
A_4_13	B	47.272	0.133556	33877	20353	116
A_4_14	B	47.959	0.0823771	31487	17252	158
A_5_01	C	37.095	15.641	33425	14274	292
A_5_02	C	23.766	4.16205	20829	8617	192
A_5_03	C	28.582	N/A	55166	24802	296
A_5_04	C	43.694	0.482002	30651	17133	48
A_5_05	C	21.882	0.11998	22445	10642	157
A_5_06	C	36.541	0.693713	26621	14377	103
A_5_07	C	33.633	0.262215	21090	12161	133
A_5_08	C	21.811	0.0787705	19040	8574	121
A_5_09	C	18.139	0.34106	41327	19777	394
A_5_10	C	29.417	0.502303	38115	22423	148
A_5_11	C	32.979	0.583236	34469	20106	124
A_5_12	C	28.595	27.3143	17776	6493	136
aThe abundance of total bacterial DNA was calculated with the 2-ΔΔCT method using GAPDH levels for normalization. These values could not be analyzed in several cases due to insufficient remnant DNA samples. PCR, polymerase chain reaction; OTU, operational taxonomic unit; N/A, not available
