# Supplementary material for: Network construction of gastric microbiome and organization of microbial modules associated with gastric carcinogenesis
Source: Sci Rep. 2019 Aug 27;9:12444. doi: 10.1038/s41598-019-48925-4 (PMC6712011; doi:10.1038/s41598-019-48925-4)
Supplement: Supplementary file 3 — Table S2 [file 41598_2019_48925_MOESM3_ESM.xlsx]

## Sheet: Table S2
Table S2. Bacterial taxa according to modules based on the weighted correlation network analysis
Pink	Yellow	Brown	Grey	Black	Green	Magenta	Purple	Salmon	Greenyellow	Turquoise	Lightcyan	Grey60	Tan	Blue	Cyan	Midnightblue	Red
[Mogibacteriaceae]	Acetobacteraceae	[Thermodesulfovibrionaceae]	Bacteriovoracaceae	[Chromatiaceae]	c_Chloroplast_unclassified	[Barnesiellaceae]	[Acidaminobacteraceae]	Alicyclobacillaceae	[Cloacamonaceae]	[Balneolaceae]	Aminiphilaceae	Anaerobaculaceae	c_Anaerolineae_unclassified	[Fimbriimonadaceae]	Alcaligenaceae	[Marinicellaceae]	[Amoebophilaceae]
[Paraprevotellaceae]	Bacteriovoraceae	Bartonellaceae	Bogoriellaceae	[Thermicanaceae]	c_Gemmatimonadetes_unclassified	[Tissierellaceae]	[Chthoniobacteraceae]	Alteromonadaceae	[Odoribacteraceae]	[Cerasicoccaceae]	Anaerobrancaceae	c_OPB54_unclassified	c_GKS2-174_unclassified	Bacteroidaceae	Beijerinckiaceae	Brachyspiraceae	A4b
Acidobacteriaceae	Brevibacteriaceae	Bdellovibrionaceae	c_NPL-UPA2_unclassified	[Weeksellaceae]	c_SAR202_unclassified	125ds10	Armatimonadaceae	c_BD1-5_unclassified	ACK-M1	[Exiguobacteraceae]	Caldicoprobacteraceae	Fibrobacteraceae	Chromatiaceae	Bradyrhizobiaceae	c_Clostridia_unclassified	c_ZB2_unclassified	Aquificaceae
Burkholderiaceae	c_SC72_unclassified	Brucellaceae	Chroococcaceae	0319-6G20	c_SM2F11_unclassified	Acholeplasmataceae	auto67_4W	c_Gammaproteobacteria_unclassified	Aerococcaceae	[Kouleothrixaceae]	Dermabacteraceae	Halanaerobiaceae	Dermacoccaceae	c_MB-A2-108_unclassified	Methylocystaceae	Cytophagaceae	c_OP8_1_unclassified
Campylobacteraceae	c_SL56_unclassified	c_Alphaproteobacteria_unclassified	Enterobacteriaceae	Actinomycetaceae	Eubacteriaceae	Aurantimonadaceae	c_0319-6E2_unclassified	c_Gemm-4_unclassified	BS11	[Leptospirillaceae]	Desulfobulbaceae	o_[Cloacamonales]_unclassified	Desulfovibrionaceae	c_SJA-28_unclassified	o_RB046_unclassified	Erythrobacteraceae	Dermatophilaceae
Fusobacteriaceae	c_TM7-1_unclassified	c_Betaproteobacteria_unclassified	Gemellaceae	Bacillaceae	FFCH4570	c_SHAB590_unclassified	c_SHA-109_unclassified	c_OPB56_unclassified	c_TK17_unclassified	[Pedosphaeraceae]	Gracilibacteraceae	o_Bacteroidales_unclassified	Marinilabiaceae	Caulobacteraceae	o_RF32_unclassified	Flavobacteriaceae	Flammeovirgaceae
Gordoniaceae	Caldisericaceae	c_TM1_unclassified	Listeriaceae	Bifidobacteriaceae	Hydrogenothermaceae	Dietziaceae	C111	Caldilineaceae	Cardiobacteriaceae	A714017	Halomonadaceae	o_MBA08_unclassified	Nakamurellaceae	Clostridiaceae	o_Stramenopiles_unclassified	Gemmatimonadaceae	Hyphomicrobiaceae
Haliangiaceae	Desulfobacteraceae	c_TTA-B1_unclassified	o_Gemmatimonadales_unclassified	c_Ellin6529_unclassified	Kiloniellaceae	F16	Colwelliaceae	Leuconostocaceae	Conexibacteraceae	Actinosynnemataceae	Haloplasmataceae	o_SHA-98_unclassified	o_[Roseiflexales]_unclassified	Comamonadaceae	Peptococcaceae	o_Kiloniellales_unclassified	o_32-20_unclassified
Leptotrichiaceae	Dethiosulfovibrionaceae	Cellulomonadaceae	o_VC38_unclassified	c_KSB1_unclassified	Moritellaceae	Microthrixaceae	NS9	mitochondria	Deferribacteraceae	Aeromonadaceae	Leptospiraceae	o_Z20_unclassified	o_PK29_unclassified	Crenotrichaceae	Planctomycetaceae	o_LD1-PA13_unclassified	o_Caulobacterales_unclassified
Neisseriaceae	Hydrogenophilaceae	Corynebacteriaceae	p_GAL15_unclassified	c_SC3_unclassified	o_[Brevinematales]_unclassified	o_11-24_unclassified	o_Cryptophyta_unclassified	o_GW-28_unclassified	GZKB119	Anaerolinaceae	mb2424	Oceanospirillaceae	o_Thiobacterales_unclassified	Ellin6075	Rikenellaceae	o_MLE1-12_unclassified	o_CCU21_unclassified
o_ML615J-28_unclassified	LD19	Enterococcaceae	Xenococcaceae	c_TM7-3_unclassified	o_0319-7L14_unclassified	o_Elusimicrobiales_unclassified	o_DH61_unclassified	o_Sediment-1_unclassified	Halothiobacillaceae	c_[Pedosphaerae]_unclassified	Nautiliaceae	p_Planctomycetes_unclassified	p_Chlorobi_unclassified	Erysipelotrichaceae	Streptomycetaceae	o_Pla1_unclassified	o_HOC36_unclassified
o_WCHB1-50_unclassified	Mycobacteriaceae	Frankiaceae		Microbacteriaceae	o_FAC88_unclassified	o_Legionellales_unclassified	o_Methylophilales_unclassified	o_Streptophyta_unclassified	o_CFB-26_unclassified	c_ABS-6_unclassified	o_A-2AF_unclassified	Thermoanaerobacteraceae	p_OD1_unclassified	Gallionellaceae	TTA_B6	Piscirickettsiaceae	o_MVS-40_unclassified
Pasteurellaceae	Nitriliruptoraceae	Holophagaceae		Micromonosporaceae	o_Flavobacteriales_unclassified	o_Oceanospirillales_unclassified	o_MWH-UniP1_unclassified	p_WS1_unclassified	o_iii1-15_unclassified	c_ABY1_unclassified	Pirellulaceae	TIBD11	Phyllobacteriaceae	Geobacteraceae	Verrucomicrobiaceae	Rhodospirillaceae	o_RF39_unclassified
Patulibacteraceae	Nocardiaceae	Intrasporangiaceae		o_Actinomycetales_unclassified	o_GCA004_unclassified	o_Rickettsiales_unclassified	o_Phycisphaerales_unclassified	Pelagibacteraceae	OM60	c_Acidobacteria-5_unclassified			R4-45B	Helicobacteraceae	Williamsiaceae		o_SHA-1_unclassified
Porphyromonadaceae	Nocardioidaceae	Methylococcaceae		o_ASSO-13_unclassified	o_IS-44_unclassified	p_Chloroflexi_unclassified	o_SHA-124_unclassified		R4-41B	c_Gemm-1_unclassified			Rhodobacteraceae	Ignavibacteriaceae			o_Solibacterales_unclassified
Prevotellaceae	o_Acidimicrobiales_unclassified	Micrococcaceae		o_Lactobacillales_unclassified	o_LD1-PB3_unclassified	p_NKB19_unclassified	o_Sphingobacteriales_unclassified		Sediment-4	c_JG37-AG-4_unclassified				Lachnospiraceae			o_Sphingomonadales_unclassified
Rs-045	o_agg27_unclassified	Moraxellaceae		o_SBla14_unclassified	o_Methylacidiphilales_unclassified	p_WPS-2_unclassified	Pseudanabaenaceae		Syntrophaceae	Carnobacteriaceae				Lactobacillaceae			p_OP8_unclassified
Spirochaetaceae	o_Ellin6067_unclassified	o_AKIW781_unclassified		p_SR1_unclassified	o_N1423WL_unclassified	Pseudoalteromonadaceae	Synergistaceae		WCHB1-25	Chitinophagaceae				Mamiellaceae			Rubrobacteraceae
Streptococcaceae	o_RB41_unclassified	o_Burkholderiales_unclassified		Paenibacillaceae	o_OPB95_unclassified	Rickettsiaceae	Thermovirgaceae			Chlamydomonadaceae				Methylophilaceae			SHBZ1169
Thermodesulfobiaceae	o_SC-I-84_unclassified	o_Ellin6513_unclassified		Planococcaceae	o_Rhodospirillales_unclassified	Ruaniaceae	Trebouxiophyceae			Christensenellaceae				MND4			Sphaerochaetaceae
Tsukamurellaceae	o_SHA-20_unclassified	o_Gemellales_unclassified		Propionibacteriaceae	o_SB-34_unclassified	SB-1	YAB3B13			Coriobacteriaceae				Nostocaceae			Syntrophomonadaceae
Veillonellaceae	p_Acidobacteria_unclassified	o_JG30-KF-CM45_unclassified		RB40	Promicromonosporaceae					Cryomorphaceae				o_Clostridiales_unclassified			Thermotogaceae
	p_EM3_unclassified	o_Rhizobiales_unclassified		Sanguibacteraceae	SC3-41					Cyclobacteriaceae				o_CW040_unclassified			Thiotrichaceae
	Pseudonocardiaceae	Peptostreptococcaceae		Thermoactinomycetaceae	Shewanellaceae					D2				o_envOPS12_unclassified			unclassified
	Rhizobiaceae	Procabacteriaceae			Sulfobacillaceae					Dehalobacteriaceae				o_EW055_unclassified			wb1_P06
	Saprospiraceae	PRR-10								Deinococcaceae				o_H39_unclassified
	Turicibacteraceae	Pseudomonadaceae								Desulfomicrobiaceae				o_OPB11_unclassified
		Sinobacteraceae								EB1017				o_Thermoanaerobacterales_unclassified
		Sphingomonadaceae								Ectothiorhodospiraceae				o_WD2101_unclassified
		Staphylococcaceae								Ellin515				Oxalobacteraceae
		Vibrionaceae								Ellin517				p_Cyanobacteria_unclassified
		Xanthomonadaceae								Gaiellaceae				Phormidiaceae
										Gemmataceae				Ruminococcaceae
										Geodermatophilaceae				S24-7
										Gomphosphaeriaceae				Symbiobacteriaceae
										Hyphomonadaceae				Syntrophorhabdaceae
										Isosphaeraceae
										Kineosporiaceae
										Koribacteraceae
										Ktedonobacteraceae
										Legionellaceae
										Methylobacteriaceae
										ML1228J-1
										Mycoplasmataceae
										Myxococcaceae
										Nitrosomonadaceae
										Nitrospiraceae
										o_[Pedosphaerales]_unclassified
										o_[Saprospirales]_unclassified
										o_B07_WMSP1_unclassified
										o_Bacillales_unclassified
										o_BD7-3_unclassified
										o_Chlorophyta_unclassified
										o_Chromatiales_unclassified
										o_DS-18_unclassified
										o_Ellin329_unclassified
										o_GMD14H09_unclassified
										o_Haptophyceae_unclassified
										o_MIZ46_unclassified
										o_MND1_unclassified
										o_Myxococcales_unclassified
										o_OPB54_unclassified
										o_SJA-15_unclassified
										o_Solirubrobacterales_unclassified
										o_YS2_unclassified
										Opitutaceae
										p-2534-18B5
										Rhodocyclaceae
										Solibacteraceae
										Solirubrobacteraceae
										Sphingobacteriaceae
										Succinivibrionaceae
										SUP05
										Synechococcaceae
										Victivallaceae
										Xanthobacteraceae
