# Supplementary material for: Network construction of gastric microbiome and organization of microbial modules associated with gastric carcinogenesis
Source: Sci Rep. 2019 Aug 27;9:12444. doi: 10.1038/s41598-019-48925-4 (PMC6712011; doi:10.1038/s41598-019-48925-4)
Supplement: Supplementary file 4 — Table S3 [file 41598_2019_48925_MOESM4_ESM.xlsx]

## Sheet: Table S2
Table S3. Weight of co-occurrence in the weighted correlation network analysis
	[Acidaminobacteraceae]	[Amoebophilaceae]	[Balneolaceae]	[Barnesiellaceae]	[Cerasicoccaceae]	[Chromatiaceae]	[Chthoniobacteraceae]	[Cloacamonaceae]	[Exiguobacteraceae]	[Fimbriimonadaceae]	[Kouleothrixaceae]	[Leptospirillaceae]	[Marinicellaceae]	[Mogibacteriaceae]	[Odoribacteraceae]	[Paraprevotellaceae]	[Pedosphaeraceae]	[Thermicanaceae]	[Thermodesulfovibrionaceae]	[Tissierellaceae]	[Weeksellaceae]	0319-6G20	125ds10	A4b	A714017	Acetobacteraceae	Acholeplasmataceae	Acidobacteriaceae	ACK-M1	Actinomycetaceae	Actinosynnemataceae	Aerococcaceae	Aeromonadaceae	Alcaligenaceae	Alicyclobacillaceae	Alteromonadaceae	Aminiphilaceae	Anaerobaculaceae	Anaerobrancaceae	Anaerolinaceae	Aquificaceae	Armatimonadaceae	Aurantimonadaceae	auto67_4W	Bacillaceae	Bacteriovoracaceae	Bacteriovoraceae	Bacteroidaceae	Bartonellaceae
[Acidaminobacteraceae]	-	5.69995e-05	0.00316218	0.0012192	0.000813257	0.00014043	0.222352	0.00184544	0.000715241	0.00142709	9.298e-05	0.00316218	0.00106846	0.00289116	0.00137872	0.00118555	0.00316218	0.00014043	0.00144624	0.00132059	0.000157694	8.39129e-05	0.0012192	0.00084847	0.00316218	0.00150511	0.000267505	0.000354425	0.0820403	0.000129745	0.000271636	0.000568512	0.000500355	0.000316833	0.00560463	0.00214876	0.00191195	0.00753644	0.0029282	0.00029521	8.3705e-05	0.184224	0.0012192	0.409542	0.000266644	6.84569e-05	0.000187549	0.000878363	0.00106048
[Amoebophilaceae]	5.69995e-05	-	0.0153709	0.00156581	0.000756306	9.47131e-05	0.00180777	0.00172254	0.00328941	0.00224994	4.95829e-05	0.0153709	0.00180062	0.0025082	3.69131e-05	0.00443055	0.0153709	9.47131e-05	0.00215528	0.000842416	0.000329992	6.64535e-05	0.00156581	0.292095	0.0153709	0.000360917	0.00055354	0.000276305	0.00187157	0.000156062	0.00145644	0.000532764	0.00162168	0.00513341	0.000402629	0.000222071	4.29538e-05	0.00109441	0.00244589	0.047848	0.0396268	0.00275274	0.00156581	0.00031954	0.000321103	8.96778e-05	2.26771e-05	0.00129154	0.000418108
[Balneolaceae]	0.00316218	0.0153709	-	0.00208672	0.0710155	0.0047816	0.35483	0.00161433	0.494204	0.137609	0.00555696	0.834604	0.00243311	0.00170771	0.00210864	0.00054446	0.834604	0.0047816	0.0191686	0.0027829	0.00586439	0.00401184	0.00208672	0.00725083	0.834604	0.00576178	0.000817092	0.00311945	0.100242	0.00427816	0.0125593	0.00211436	0.336933	0.0027722	0.00195364	0.00659402	0.00312958	0.00366104	0.003845	0.0643989	0.00129862	0.0019188	0.00208672	0.00245811	0.0497403	0.000170127	0.00133059	0.00464921	0.0072454
[Barnesiellaceae]	0.0012192	0.00156581	0.00208672	-	0.000640428	2.92938e-05	0.000736988	0.00354361	0.000644593	0.00045155	0.000222912	0.00208672	0.00187541	0.00114423	7.13647e-05	0.000896029	0.00208672	2.92938e-05	0.000123222	0.000898547	6.44841e-05	3.20552e-05	0.794785	0.000445515	0.00208672	0.00116622	0.140947	0.000746287	0.00126618	4.60043e-05	9.8265e-05	0.000619855	0.000209563	0.000461601	0.00385753	0.000116825	3.82778e-05	0.00052257	0.000672617	0.000384406	0.00245144	0.000403163	0.794785	0.000620762	9.38855e-05	3.41669e-05	0.017424	0.000457976	0.000238509
[Cerasicoccaceae]	0.000813257	0.000756306	0.0710155	0.000640428	-	0.000839228	0.0139261	0.0154018	0.0156851	0.00368314	0.00031087	0.0710155	0.000832614	0.000578674	0.00548797	0.000641207	0.0710155	0.000839228	0.00591993	0.0094241	0.000935839	0.000505865	0.000640428	0.000629153	0.0710155	0.00395119	0.000510406	0.000526725	0.00809845	0.000793017	0.00368844	0.00269455	0.00645374	0.00331002	0.00237182	0.0021043	0.0088637	0.00227673	0.00166505	0.0344743	0.0016631	0.00446093	0.000640428	0.00110648	0.00252839	0.000369585	0.00110014	0.0160029	0.0020809
[Chromatiaceae]	0.00014043	9.47131e-05	0.0047816	2.92938e-05	0.000839228	-	0.00148296	0.0010029	0.00785285	0.0031554	8.26477e-05	0.0047816	0.000259742	0.00263477	0.00139194	0.00176365	0.0047816	0.78465	0.000449288	0.00109742	0.773398	0.707	2.92938e-05	0.000292189	0.0047816	0.00894518	0.000511281	0.000571476	0.00116877	0.772879	0.000696309	0.0123168	0.0025619	0.000669506	0.000532742	0.000140824	0.000608052	0.0031574	0.000510816	0.00131944	0.000138962	0.000324741	2.92938e-05	0.00522958	0.710865	0.000276731	0.000691055	0.00797985	0.00229579
[Chthoniobacteraceae]	0.222352	0.00180777	0.35483	0.000736988	0.0139261	0.00148296	-	0.00266294	0.0810164	0.020768	0.000633362	0.35483	0.000903836	0.00198343	0.00198002	0.000606439	0.35483	0.00148296	0.003937	0.00252114	0.00165876	0.000761093	0.000736988	0.00151376	0.35483	0.00379945	0.000368803	0.00066841	0.0623687	0.00117819	0.00223082	0.000996151	0.0388777	0.000823561	0.00412737	0.00113414	0.000760508	0.00731069	0.0035417	0.00859841	0.000294318	0.0793993	0.000736988	0.185453	0.00976973	0.000150034	0.000239826	0.0019361	0.00104829
[Cloacamonaceae]	0.00184544	0.00172254	0.00161433	0.00354361	0.0154018	0.0010029	0.00266294	-	0.0011814	0.0046043	0.00123407	0.00161433	0.000918088	0.00123	0.0930035	0.00257603	0.00161433	0.0010029	0.00348545	0.0267531	0.00102634	0.000691858	0.00354361	0.00130256	0.00161433	0.00260088	0.0196243	0.00108065	0.02087	0.00114723	0.00537234	0.0214014	0.000976367	0.00659767	0.000875608	0.000441133	0.0010873	0.00275986	0.00359976	0.0183597	0.00151658	0.000943794	0.00354361	0.00197474	0.0010281	0.00127121	0.00179667	0.0198635	0.0353202
[Exiguobacteraceae]	0.000715241	0.00328941	0.494204	0.000644593	0.0156851	0.00785285	0.0810164	0.0011814	-	0.0315154	0.00102238	0.494204	0.00141766	0.000732899	0.000420308	0.000606883	0.494204	0.00785285	0.00388011	0.0037554	0.00828645	0.00540045	0.000644593	0.00184485	0.494204	0.0577139	0.000392963	0.0274151	0.0230201	0.00603835	0.00270121	0.00124901	0.0786319	0.000961398	0.000847657	0.00125345	0.00200366	0.00217133	0.00406179	0.0142104	0.000933943	0.00186904	0.000644593	0.000537156	0.0198668	0.000113679	0.000391514	0.00176391	0.00282489
[Fimbriimonadaceae]	0.00142709	0.00224994	0.137609	0.00045155	0.00368314	0.0031554	0.020768	0.0046043	0.0315154	-	0.000253013	0.137609	0.00137968	0.000664157	0.000568418	0.000488921	0.137609	0.0031554	0.000973535	0.00357112	0.00335854	0.00303345	0.00045155	0.000551825	0.137609	0.0206036	0.000242752	0.00178189	0.00563558	0.00246205	0.000841291	0.000584038	0.0109983	0.00140057	0.00247341	0.000636115	0.00143758	0.0181883	0.00146225	0.00277064	0.0023572	0.000994471	0.00045155	0.00139694	0.00672728	0.000174973	0.000516837	0.00478049	0.00177537
[Kouleothrixaceae]	9.298e-05	4.95829e-05	0.00555696	0.000222912	0.00031087	8.26477e-05	0.000633362	0.00123407	0.00102238	0.000253013	-	0.00555696	6.40253e-05	0.000321718	0.000223019	0.000165416	0.00555696	8.26477e-05	6.212e-05	0.00201801	0.000107596	5.16475e-05	0.000222912	8.93733e-05	0.00555696	0.000297849	0.000123699	0.000271904	0.00576372	9.98352e-05	0.000806826	0.00256696	0.000349647	0.000401156	0.00244396	4.73245e-05	3.60174e-05	0.000511519	0.00087793	0.000280612	6.21003e-05	7.80025e-05	0.000222912	0.000152258	0.000193886	9.98596e-05	2.91607e-05	0.0109887	0.000828648
[Leptospirillaceae]	0.00316218	0.0153709	0.834604	0.00208672	0.0710155	0.0047816	0.35483	0.00161433	0.494204	0.137609	0.00555696	-	0.00243311	0.00170771	0.00210864	0.00054446	0.834604	0.0047816	0.0191686	0.0027829	0.00586439	0.00401184	0.00208672	0.00725083	0.834604	0.00576178	0.000817092	0.00311945	0.100242	0.00427816	0.0125593	0.00211436	0.336933	0.0027722	0.00195364	0.00659402	0.00312958	0.00366104	0.003845	0.0643989	0.00129862	0.0019188	0.00208672	0.00245811	0.0497403	0.000170127	0.00133059	0.00464921	0.0072454
[Marinicellaceae]	0.00106846	0.00180062	0.00243311	0.00187541	0.000832614	0.000259742	0.000903836	0.000918088	0.00141766	0.00137968	6.40253e-05	0.00243311	-	0.000497639	0.000485146	0.000182431	0.00243311	0.000259742	6.42933e-05	0.00231667	0.000299359	0.000133412	0.00187541	0.000476936	0.00243311	0.000546913	0.000382051	0.000537385	0.00699639	0.000227548	0.000536708	0.000354398	0.000498863	0.000630243	0.000170439	0.000430586	0.000281463	0.000436997	0.00292609	0.000536905	0.00429979	0.0404216	0.00187541	0.000775064	0.000329547	8.34513e-05	0.000521983	0.000571816	0.000789773
[Mogibacteriaceae]	0.00289116	0.0025082	0.00170771	0.00114423	0.000578674	0.00263477	0.00198343	0.00123	0.000732899	0.000664157	0.000321718	0.00170771	0.000497639	-	0.000610766	0.0505884	0.00170771	0.00263477	0.000733923	0.00128569	0.00262575	0.00131259	0.00114423	0.00324406	0.00170771	0.000837147	0.000573398	0.00200146	0.00226888	0.00870958	0.000495867	0.000970853	0.000957134	0.0013299	0.000440075	0.000199195	0.000197142	0.000905619	0.00115311	0.000886578	0.0175316	0.0010904	0.00114423	0.00568503	0.00196227	0.000317576	0.00105343	0.00212983	0.00258198
[Odoribacteraceae]	0.00137872	3.69131e-05	0.00210864	7.13647e-05	0.00548797	0.00139194	0.00198002	0.0930035	0.000420308	0.000568418	0.000223019	0.00210864	0.000485146	0.000610766	-	0.000722071	0.00210864	0.00139194	0.000152832	0.062726	0.00140199	0.000625446	7.13647e-05	0.000135649	0.00210864	0.000932345	0.00793727	0.000614356	0.12392	0.00132883	0.00037232	0.326811	0.00140014	0.00118784	0.00203734	7.60511e-05	0.00180908	0.000775503	0.00914069	0.000870118	0.00039938	0.00126206	7.13647e-05	0.00139254	0.00101312	0.000122048	3.15986e-05	0.00126306	0.00239584
[Paraprevotellaceae]	0.00118555	0.00443055	0.00054446	0.000896029	0.000641207	0.00176365	0.000606439	0.00257603	0.000606883	0.000488921	0.000165416	0.00054446	0.000182431	0.0505884	0.000722071	-	0.00054446	0.00176365	0.000691778	0.00150629	0.00173543	0.00279227	0.000896029	0.0639034	0.00054446	0.00138994	0.000495882	0.00474115	0.00224133	0.00524739	0.000535374	0.00119776	0.000355935	0.00124359	0.00111755	0.000487412	0.000709414	0.000878774	0.00234789	0.00313091	0.000320271	0.00104496	0.000896029	0.000999837	0.0013089	0.000770578	0.00228028	0.00136088	0.00150006
[Pedosphaeraceae]	0.00316218	0.0153709	0.834604	0.00208672	0.0710155	0.0047816	0.35483	0.00161433	0.494204	0.137609	0.00555696	0.834604	0.00243311	0.00170771	0.00210864	0.00054446	-	0.0047816	0.0191686	0.0027829	0.00586439	0.00401184	0.00208672	0.00725083	0.834604	0.00576178	0.000817092	0.00311945	0.100242	0.00427816	0.0125593	0.00211436	0.336933	0.0027722	0.00195364	0.00659402	0.00312958	0.00366104	0.003845	0.0643989	0.00129862	0.0019188	0.00208672	0.00245811	0.0497403	0.000170127	0.00133059	0.00464921	0.0072454
[Thermicanaceae]	0.00014043	9.47131e-05	0.0047816	2.92938e-05	0.000839228	0.78465	0.00148296	0.0010029	0.00785285	0.0031554	8.26477e-05	0.0047816	0.000259742	0.00263477	0.00139194	0.00176365	0.0047816	-	0.000449288	0.00109742	0.773398	0.707	2.92938e-05	0.000292189	0.0047816	0.00894518	0.000511281	0.000571476	0.00116877	0.772879	0.000696309	0.0123168	0.0025619	0.000669506	0.000532742	0.000140824	0.000608052	0.0031574	0.000510816	0.00131944	0.000138962	0.000324741	2.92938e-05	0.00522958	0.710865	0.000276731	0.000691055	0.00797985	0.00229579
[Thermodesulfovibrionaceae]	0.00144624	0.00215528	0.0191686	0.000123222	0.00591993	0.000449288	0.003937	0.00348545	0.00388011	0.000973535	6.212e-05	0.0191686	6.42933e-05	0.000733923	0.000152832	0.000691778	0.0191686	0.000449288	-	0.00091994	0.000426574	0.000201241	0.000123222	0.000429483	0.0191686	0.00114053	0.000483476	0.000786462	0.00106314	0.00103998	0.00320828	0.000379451	0.00149751	0.000685796	3.93463e-05	4.57454e-05	5.63091e-05	0.06134	0.000421867	0.0326711	0.00415428	0.000407448	0.000123222	0.00154126	0.000570627	8.78617e-05	0.000319808	0.00610686	0.00744209
[Tissierellaceae]	0.00132059	0.000842416	0.0027829	0.000898547	0.0094241	0.00109742	0.00252114	0.0267531	0.0037554	0.00357112	0.00201801	0.0027829	0.00231667	0.00128569	0.062726	0.00150629	0.0027829	0.00109742	0.00091994	-	0.00119725	0.00087175	0.000898547	0.000790933	0.0027829	0.0311961	0.00279639	0.00300752	0.0308908	0.00102905	0.00180661	0.0135553	0.00122438	0.0135484	0.00195501	0.000886365	0.00461447	0.00802026	0.0111238	0.00332096	0.00161282	0.00134947	0.000898547	0.00158033	0.00118048	0.00175498	0.00292841	0.0199819	0.00717278
[Weeksellaceae]	0.000157694	0.000329992	0.00586439	6.44841e-05	0.000935839	0.773398	0.00165876	0.00102634	0.00828645	0.00335854	0.000107596	0.00586439	0.000299359	0.00262575	0.00140199	0.00173543	0.00586439	0.773398	0.000426574	0.00119725	-	0.670175	6.44841e-05	0.000431006	0.00586439	0.0098276	0.000533397	0.000591515	0.00123743	0.735263	0.000721844	0.0121568	0.0027908	0.00083252	0.000558681	0.000185167	0.000631075	0.0031639	0.000575461	0.00152279	0.00022111	0.000333252	6.44841e-05	0.00470948	0.678355	0.000335464	0.00345465	0.010239	0.00253481
0319-6G20	8.39129e-05	6.64535e-05	0.00401184	3.20552e-05	0.000505865	0.707	0.000761093	0.000691858	0.00540045	0.00303345	5.16475e-05	0.00401184	0.000133412	0.00131259	0.000625446	0.00279227	0.00401184	0.707	0.000201241	0.00087175	0.670175	-	3.20552e-05	0.00129948	0.00401184	0.00435876	0.000271301	0.000332562	0.000964907	0.586536	0.000709465	0.00606514	0.00133576	0.00107904	0.000317606	0.000535497	0.000339424	0.00162833	0.000603374	0.000773469	7.93618e-05	0.000246296	3.20552e-05	0.00287201	0.530891	0.000145894	0.000406971	0.00423357	0.00131824
125ds10	0.0012192	0.00156581	0.00208672	0.794785	0.000640428	2.92938e-05	0.000736988	0.00354361	0.000644593	0.00045155	0.000222912	0.00208672	0.00187541	0.00114423	7.13647e-05	0.000896029	0.00208672	2.92938e-05	0.000123222	0.000898547	6.44841e-05	3.20552e-05	-	0.000445515	0.00208672	0.00116622	0.140947	0.000746287	0.00126618	4.60043e-05	9.8265e-05	0.000619855	0.000209563	0.000461601	0.00385753	0.000116825	3.82778e-05	0.00052257	0.000672617	0.000384406	0.00245144	0.000403163	0.794785	0.000620762	9.38855e-05	3.41669e-05	0.017424	0.000457976	0.000238509
A4b	0.00084847	0.292095	0.00725083	0.000445515	0.000629153	0.000292189	0.00151376	0.00130256	0.00184485	0.000551825	8.93733e-05	0.00725083	0.000476936	0.00324406	0.000135649	0.0639034	0.00725083	0.000292189	0.000429483	0.000790933	0.000431006	0.00129948	0.000445515	-	0.00725083	0.000451149	0.000168387	0.000717673	0.00191854	0.000323281	0.000274066	0.000260448	0.00202511	0.00146235	0.0101123	0.000174419	9.61489e-05	0.000299656	0.00106597	0.0112748	0.0102363	0.00126392	0.000445515	0.000753539	0.000403181	0.000138106	0.000619496	0.000952375	0.00128472
A714017	0.00316218	0.0153709	0.834604	0.00208672	0.0710155	0.0047816	0.35483	0.00161433	0.494204	0.137609	0.00555696	0.834604	0.00243311	0.00170771	0.00210864	0.00054446	0.834604	0.0047816	0.0191686	0.0027829	0.00586439	0.00401184	0.00208672	0.00725083	-	0.00576178	0.000817092	0.00311945	0.100242	0.00427816	0.0125593	0.00211436	0.336933	0.0027722	0.00195364	0.00659402	0.00312958	0.00366104	0.003845	0.0643989	0.00129862	0.0019188	0.00208672	0.00245811	0.0497403	0.000170127	0.00133059	0.00464921	0.0072454
Acetobacteraceae	0.00150511	0.000360917	0.00576178	0.00116622	0.00395119	0.00894518	0.00379945	0.00260088	0.0577139	0.0206036	0.000297849	0.00576178	0.000546913	0.000837147	0.000932345	0.00138994	0.00576178	0.00894518	0.00114053	0.0311961	0.0098276	0.00435876	0.00116622	0.000451149	0.00576178	-	0.000516947	0.006013	0.00348536	0.00682508	0.00142244	0.000614488	0.00119877	0.00307789	0.0022965	0.00239903	0.0114242	0.0375499	0.00286254	0.00214148	0.0109455	0.00200186	0.00116622	0.00153648	0.0104474	0.000302862	0.0919537	0.00401633	0.00336296
Acholeplasmataceae	0.000267505	0.00055354	0.000817092	0.140947	0.000510406	0.000511281	0.000368803	0.0196243	0.000392963	0.000242752	0.000123699	0.000817092	0.000382051	0.000573398	0.00793727	0.000495882	0.000817092	0.000511281	0.000483476	0.00279639	0.000533397	0.000271301	0.140947	0.000168387	0.000817092	0.000516947	-	0.000881191	0.00360147	0.000645712	0.000257237	0.00149509	0.000300604	0.00095955	0.000510561	8.81019e-05	0.000109022	0.000370585	0.00185822	0.00153394	0.000625675	0.000391733	0.140947	0.000218383	0.000504051	5.33389e-05	0.00245845	0.00201306	0.00325404
Acidobacteriaceae	0.000354425	0.000276305	0.00311945	0.000746287	0.000526725	0.000571476	0.00066841	0.00108065	0.0274151	0.00178189	0.000271904	0.00311945	0.000537385	0.00200146	0.000614356	0.00474115	0.00311945	0.000571476	0.000786462	0.00300752	0.000591515	0.000332562	0.000746287	0.000717673	0.00311945	0.006013	0.000881191	-	0.00101355	0.000628073	0.0140191	0.00178734	0.00135166	0.000538121	0.000333487	0.000289056	0.000438867	0.00434962	0.000761766	0.00434056	0.00076592	0.00238573	0.000746287	0.00051628	0.000580074	0.000187504	0.00585056	0.00185335	0.00299659
ACK-M1	0.0820403	0.00187157	0.100242	0.00126618	0.00809845	0.00116877	0.0623687	0.02087	0.0230201	0.00563558	0.00576372	0.100242	0.00699639	0.00226888	0.12392	0.00224133	0.100242	0.00116877	0.00106314	0.0308908	0.00123743	0.000964907	0.00126618	0.00191854	0.100242	0.00348536	0.00360147	0.00101355	-	0.0010288	0.00117348	0.0418742	0.0094226	0.00926148	0.0409793	0.00418143	0.00311409	0.00423238	0.0448998	0.0029303	0.000427303	0.027086	0.00126618	0.0679039	0.00341376	0.000835811	0.000598486	0.00755262	0.00256213
Actinomycetaceae	0.000129745	0.000156062	0.00427816	4.60043e-05	0.000793017	0.772879	0.00117819	0.00114723	0.00603835	0.00246205	9.98352e-05	0.00427816	0.000227548	0.00870958	0.00132883	0.00524739	0.00427816	0.772879	0.00103998	0.00102905	0.735263	0.586536	4.60043e-05	0.000323281	0.00427816	0.00682508	0.000645712	0.000628073	0.0010288	-	0.00211611	0.010565	0.00210632	0.000992404	0.000636286	0.000170199	0.000500159	0.00256793	0.00050672	0.0030787	0.000145273	0.000287297	4.60043e-05	0.00431685	0.593488	0.000255771	0.000810535	0.0059536	0.00193552
Actinosynnemataceae	0.000271636	0.00145644	0.0125593	9.8265e-05	0.00368844	0.000696309	0.00223082	0.00537234	0.00270121	0.000841291	0.000806826	0.0125593	0.000536708	0.000495867	0.00037232	0.000535374	0.0125593	0.000696309	0.00320828	0.00180661	0.000721844	0.000709465	9.8265e-05	0.000274066	0.0125593	0.00142244	0.000257237	0.0140191	0.00117348	0.00211611	-	0.000514123	0.000640852	0.000818096	0.00363531	5.78688e-05	0.000154376	0.0649148	0.000448435	0.158317	0.00296273	0.000732556	9.8265e-05	0.000574596	0.00107763	8.219e-05	0.00156416	0.00205918	0.000886742
Aerococcaceae	0.000568512	0.000532764	0.00211436	0.000619855	0.00269455	0.0123168	0.000996151	0.0214014	0.00124901	0.000584038	0.00256696	0.00211436	0.000354398	0.000970853	0.326811	0.00119776	0.00211436	0.0123168	0.000379451	0.0135553	0.0121568	0.00606514	0.000619855	0.000260448	0.00211436	0.000614488	0.00149509	0.00178734	0.0418742	0.010565	0.000514123	-	0.000434554	0.000501764	0.00673654	7.35509e-05	0.000663902	0.000462271	0.00236068	0.000456015	0.000322533	0.000520361	0.000619855	0.000689172	0.00987244	9.19002e-05	0.00031215	0.00628911	0.00139331
Aeromonadaceae	0.000500355	0.00162168	0.336933	0.000209563	0.00645374	0.0025619	0.0388777	0.000976367	0.0786319	0.0109983	0.000349647	0.336933	0.000498863	0.000957134	0.00140014	0.000355935	0.336933	0.0025619	0.00149751	0.00122438	0.0027908	0.00133576	0.000209563	0.00202511	0.336933	0.00119877	0.000300604	0.00135166	0.0094226	0.00210632	0.000640852	0.000434554	-	0.00121612	0.00153595	0.205223	0.000346281	0.000902044	0.00162038	0.00488279	0.000520408	0.00443901	0.000209563	0.000535916	0.0109355	0.00013304	0.000380712	0.00252683	0.0022133
Alcaligenaceae	0.000316833	0.00513341	0.0027722	0.000461601	0.00331002	0.000669506	0.000823561	0.00659767	0.000961398	0.00140057	0.000401156	0.0027722	0.000630243	0.0013299	0.00118784	0.00124359	0.0027722	0.000669506	0.000685796	0.0135484	0.00083252	0.00107904	0.000461601	0.00146235	0.0027722	0.00307789	0.00095955	0.000538121	0.00926148	0.000992404	0.000818096	0.000501764	0.00121612	-	0.00087312	0.000607272	0.00175312	0.00227832	0.0208799	0.00692205	0.00221534	0.000667338	0.000461601	0.000789487	0.00100718	0.00063635	0.00113325	0.00708449	0.00404523
Alicyclobacillaceae	0.00560463	0.000402629	0.00195364	0.00385753	0.00237182	0.000532742	0.00412737	0.000875608	0.000847657	0.00247341	0.00244396	0.00195364	0.000170439	0.000440075	0.00203734	0.00111755	0.00195364	0.000532742	3.93463e-05	0.00195501	0.000558681	0.000317606	0.00385753	0.0101123	0.00195364	0.0022965	0.000510561	0.000333487	0.0409793	0.000636286	0.00363531	0.00673654	0.00153595	0.00087312	-	0.00606632	0.000427046	0.00176942	0.0146209	0.00112412	0.000113611	0.00310209	0.00385753	0.00532297	0.000606843	0.000321695	8.94296e-05	0.00466456	0.0007535
Alteromonadaceae	0.00214876	0.000222071	0.00659402	0.000116825	0.0021043	0.000140824	0.00113414	0.000441133	0.00125345	0.000636115	4.73245e-05	0.00659402	0.000430586	0.000199195	7.60511e-05	0.000487412	0.00659402	0.000140824	4.57454e-05	0.000886365	0.000185167	0.000535497	0.000116825	0.000174419	0.00659402	0.00239903	8.81019e-05	0.000289056	0.00418143	0.000170199	5.78688e-05	7.35509e-05	0.205223	0.000607272	0.00606632	-	5.88571e-05	0.000946471	0.00269198	0.000357375	0.00014531	0.0252691	0.000116825	0.00131448	0.000538209	0.000128921	0.000187096	0.00230029	0.000684717
Aminiphilaceae	0.00191195	4.29538e-05	0.00312958	3.82778e-05	0.0088637	0.000608052	0.000760508	0.0010873	0.00200366	0.00143758	3.60174e-05	0.00312958	0.000281463	0.000197142	0.00180908	0.000709414	0.00312958	0.000608052	5.63091e-05	0.00461447	0.000631075	0.000339424	3.82778e-05	9.61489e-05	0.00312958	0.0114242	0.000109022	0.000438867	0.00311409	0.000500159	0.000154376	0.000663902	0.000346281	0.00175312	0.000427046	5.88571e-05	-	0.00100545	0.00826479	0.000579985	0.0040828	0.000451678	3.82778e-05	0.0014152	0.000759639	7.37582e-05	0.000368225	0.000783539	0.000435983
Anaerobaculaceae	0.00753644	0.00109441	0.00366104	0.00052257	0.00227673	0.0031574	0.00731069	0.00275986	0.00217133	0.0181883	0.000511519	0.00366104	0.000436997	0.000905619	0.000775503	0.000878774	0.00366104	0.0031574	0.06134	0.00802026	0.0031639	0.00162833	0.00052257	0.000299656	0.00366104	0.0375499	0.000370585	0.00434962	0.00423238	0.00256793	0.0649148	0.000462271	0.000902044	0.00227832	0.00176942	0.000946471	0.00100545	-	0.00460168	0.0360243	0.0133835	0.00295187	0.00052257	0.0170226	0.00359341	0.00034438	0.00188825	0.00653334	0.00140356
Anaerobrancaceae	0.0029282	0.00244589	0.003845	0.000672617	0.00166505	0.000510816	0.0035417	0.00359976	0.00406179	0.00146225	0.00087793	0.003845	0.00292609	0.00115311	0.00914069	0.00234789	0.003845	0.000510816	0.000421867	0.0111238	0.000575461	0.000603374	0.000672617	0.00106597	0.003845	0.00286254	0.00185822	0.000761766	0.0448998	0.00050672	0.000448435	0.00236068	0.00162038	0.0208799	0.0146209	0.00269198	0.00826479	0.00460168	-	0.00137273	0.00025211	0.0158343	0.000672617	0.00289784	0.000642156	0.000342256	0.00109592	0.00505013	0.0016587
Anaerolinaceae	0.00029521	0.047848	0.0643989	0.000384406	0.0344743	0.00131944	0.00859841	0.0183597	0.0142104	0.00277064	0.000280612	0.0643989	0.000536905	0.000886578	0.000870118	0.00313091	0.0643989	0.00131944	0.0326711	0.00332096	0.00152279	0.000773469	0.000384406	0.0112748	0.0643989	0.00214148	0.00153394	0.00434056	0.0029303	0.0030787	0.158317	0.000456015	0.00488279	0.00692205	0.00112412	0.000357375	0.000579985	0.0360243	0.00137273	-	0.00446858	0.000874201	0.000384406	0.0010766	0.00356962	0.000359656	0.00702561	0.00491633	0.00378203
Aquificaceae	8.3705e-05	0.0396268	0.00129862	0.00245144	0.0016631	0.000138962	0.000294318	0.00151658	0.000933943	0.0023572	6.21003e-05	0.00129862	0.00429979	0.0175316	0.00039938	0.000320271	0.00129862	0.000138962	0.00415428	0.00161282	0.00022111	7.93618e-05	0.00245144	0.0102363	0.00129862	0.0109455	0.000625675	0.00076592	0.000427303	0.000145273	0.00296273	0.000322533	0.000520408	0.00221534	0.000113611	0.00014531	0.0040828	0.0133835	0.00025211	0.00446858	-	0.00125328	0.00245144	0.000114779	0.000230103	0.00010891	0.00523741	0.00143385	0.000749579
Armatimonadaceae	0.184224	0.00275274	0.0019188	0.000403163	0.00446093	0.000324741	0.0793993	0.000943794	0.00186904	0.000994471	7.80025e-05	0.0019188	0.0404216	0.0010904	0.00126206	0.00104496	0.0019188	0.000324741	0.000407448	0.00134947	0.000333252	0.000246296	0.000403163	0.00126392	0.0019188	0.00200186	0.000391733	0.00238573	0.027086	0.000287297	0.000732556	0.000520361	0.00443901	0.000667338	0.00310209	0.0252691	0.000451678	0.00295187	0.0158343	0.000874201	0.00125328	-	0.000403163	0.148531	0.000443081	0.000112948	0.00321509	0.00125905	0.000446582
Aurantimonadaceae	0.0012192	0.00156581	0.00208672	0.794785	0.000640428	2.92938e-05	0.000736988	0.00354361	0.000644593	0.00045155	0.000222912	0.00208672	0.00187541	0.00114423	7.13647e-05	0.000896029	0.00208672	2.92938e-05	0.000123222	0.000898547	6.44841e-05	3.20552e-05	0.794785	0.000445515	0.00208672	0.00116622	0.140947	0.000746287	0.00126618	4.60043e-05	9.8265e-05	0.000619855	0.000209563	0.000461601	0.00385753	0.000116825	3.82778e-05	0.00052257	0.000672617	0.000384406	0.00245144	0.000403163	-	0.000620762	9.38855e-05	3.41669e-05	0.017424	0.000457976	0.000238509
auto67_4W	0.409542	0.00031954	0.00245811	0.000620762	0.00110648	0.00522958	0.185453	0.00197474	0.000537156	0.00139694	0.000152258	0.00245811	0.000775064	0.00568503	0.00139254	0.000999837	0.00245811	0.00522958	0.00154126	0.00158033	0.00470948	0.00287201	0.000620762	0.000753539	0.00245811	0.00153648	0.000218383	0.00051628	0.0679039	0.00431685	0.000574596	0.000689172	0.000535916	0.000789487	0.00532297	0.00131448	0.0014152	0.0170226	0.00289784	0.0010766	0.000114779	0.148531	0.000620762	-	0.00398243	0.000110966	4.33128e-05	0.00425583	0.00124077
Bacillaceae	0.000266644	0.000321103	0.0497403	9.38855e-05	0.00252839	0.710865	0.00976973	0.0010281	0.0198668	0.00672728	0.000193886	0.0497403	0.000329547	0.00196227	0.00101312	0.0013089	0.0497403	0.710865	0.000570627	0.00118048	0.678355	0.530891	9.38855e-05	0.000403181	0.0497403	0.0104474	0.000504051	0.000580074	0.00341376	0.593488	0.00107763	0.00987244	0.0109355	0.00100718	0.000606843	0.000538209	0.000759639	0.00359341	0.000642156	0.00356962	0.000230103	0.000443081	9.38855e-05	0.00398243	-	0.000345732	0.000710911	0.00929838	0.0035035
Bacteriovoracaceae	6.84569e-05	8.96778e-05	0.000170127	3.41669e-05	0.000369585	0.000276731	0.000150034	0.00127121	0.000113679	0.000174973	9.98596e-05	0.000170127	8.34513e-05	0.000317576	0.000122048	0.000770578	0.000170127	0.000276731	8.78617e-05	0.00175498	0.000335464	0.000145894	3.41669e-05	0.000138106	0.000170127	0.000302862	5.33389e-05	0.000187504	0.000835811	0.000255771	8.219e-05	9.19002e-05	0.00013304	0.00063635	0.000321695	0.000128921	7.37582e-05	0.00034438	0.000342256	0.000359656	0.00010891	0.000112948	3.41669e-05	0.000110966	0.000345732	-	8.79521e-05	0.00366442	0.00163808
Bacteriovoraceae	0.000187549	2.26771e-05	0.00133059	0.017424	0.00110014	0.000691055	0.000239826	0.00179667	0.000391514	0.000516837	2.91607e-05	0.00133059	0.000521983	0.00105343	3.15986e-05	0.00228028	0.00133059	0.000691055	0.000319808	0.00292841	0.00345465	0.000406971	0.017424	0.000619496	0.00133059	0.0919537	0.00245845	0.00585056	0.000598486	0.000810535	0.00156416	0.00031215	0.000380712	0.00113325	8.94296e-05	0.000187096	0.000368225	0.00188825	0.00109592	0.00702561	0.00523741	0.00321509	0.017424	4.33128e-05	0.000710911	8.79521e-05	-	0.00102446	0.00292462
Bacteroidaceae	0.000878363	0.00129154	0.00464921	0.000457976	0.0160029	0.00797985	0.0019361	0.0198635	0.00176391	0.00478049	0.0109887	0.00464921	0.000571816	0.00212983	0.00126306	0.00136088	0.00464921	0.00797985	0.00610686	0.0199819	0.010239	0.00423357	0.000457976	0.000952375	0.00464921	0.00401633	0.00201306	0.00185335	0.00755262	0.0059536	0.00205918	0.00628911	0.00252683	0.00708449	0.00466456	0.00230029	0.000783539	0.00653334	0.00505013	0.00491633	0.00143385	0.00125905	0.000457976	0.00425583	0.00929838	0.00366442	0.00102446	-	0.0110476
Bartonellaceae	0.00106048	0.000418108	0.0072454	0.000238509	0.0020809	0.00229579	0.00104829	0.0353202	0.00282489	0.00177537	0.000828648	0.0072454	0.000789773	0.00258198	0.00239584	0.00150006	0.0072454	0.00229579	0.00744209	0.00717278	0.00253481	0.00131824	0.000238509	0.00128472	0.0072454	0.00336296	0.00325404	0.00299659	0.00256213	0.00193552	0.000886742	0.00139331	0.0022133	0.00404523	0.0007535	0.000684717	0.000435983	0.00140356	0.0016587	0.00378203	0.000749579	0.000446582	0.000238509	0.00124077	0.0035035	0.00163808	0.00292462	0.0110476	-
Bdellovibrionaceae	8.11739e-05	5.38496e-05	0.000341989	2.77013e-05	0.000851485	0.000692303	8.73706e-05	0.000834582	0.000124753	7.66987e-05	0.000188809	0.000341989	4.09651e-05	0.000369085	0.000105968	0.000390702	0.000341989	0.000692303	0.000984971	0.000977644	0.000782491	0.000285894	2.77013e-05	0.000166349	0.000341989	0.000196228	7.62807e-05	0.00103032	0.000353856	0.000512446	4.97846e-05	0.00013507	6.86001e-05	0.000319667	8.05825e-05	6.03926e-05	0.000260427	0.000419349	0.000329374	0.000213789	0.000301101	9.55209e-05	2.77013e-05	0.000115019	0.00311173	0.00018476	4.45789e-05	0.00295897	0.00384348
Beijerinckiaceae	0.000203984	0.000561402	0.000669813	0.0021555	0.000767434	0.00011225	0.000270366	0.00394833	0.000173993	0.000465979	0.000452435	0.000669813	0.000287706	0.00392095	0.00108702	0.000503773	0.000669813	0.00011225	0.000246889	0.00563104	0.000154503	0.000405301	0.0021555	0.000197518	0.000669813	0.00091603	0.000389882	0.000462522	0.00363979	0.00025947	0.000366692	0.00050176	0.00164085	0.346783	0.000216839	0.000303978	0.000699651	0.00139739	0.0043596	0.00245249	0.00319806	0.000315217	0.0021555	0.000436461	0.000273561	0.000221291	0.000866971	0.00229245	0.00172793
Bifidobacteriaceae	0.00037025	0.000578198	0.00482266	0.000448325	0.00352655	0.272919	0.000855282	0.00426237	0.00231395	0.00207217	0.000709405	0.00482266	0.000228477	0.0010739	0.000754081	0.000697352	0.00482266	0.272919	0.000771666	0.00336795	0.264501	0.142638	0.000448325	0.000411425	0.00482266	0.00425523	0.00251829	0.00102744	0.00234909	0.226967	0.00151034	0.0104347	0.000876222	0.00816459	0.000491639	0.000407821	0.00055575	0.0019833	0.0123952	0.000949879	0.000781935	0.000507418	0.000448325	0.0027104	0.21173	0.000677911	0.0215702	0.058026	0.00222729
Bogoriellaceae	6.88009e-05	9.04954e-05	0.000169364	3.47077e-05	0.000361596	0.000281206	0.000149478	0.00128439	0.000113631	0.000174963	9.74377e-05	0.000169364	8.41288e-05	0.000217871	0.000124067	0.000592005	0.000169364	0.000281206	8.7391e-05	0.00176003	0.000342321	0.000147021	3.47077e-05	0.000127348	0.000169364	0.000305138	5.35222e-05	0.000186634	0.000827651	0.000252484	8.36554e-05	9.16742e-05	0.000133463	0.000628398	0.000207145	0.00013405	7.34887e-05	0.000367953	0.000342238	0.000359543	0.000109326	0.00011466	3.47077e-05	0.000112756	0.000353516	7.91697e-05	9.17751e-05	0.00344391	0.00174922
Brachyspiraceae	0.00117146	0.00153392	0.00227987	0.000490463	0.0177716	0.000211806	0.00274143	0.0122657	0.00103588	0.00176533	0.000851966	0.00227987	0.0754185	0.000721057	0.0806999	0.00130074	0.00227987	0.000211806	0.000610241	0.0366169	0.000202777	0.00020008	0.000490463	0.00064467	0.00227987	0.00231109	0.00320579	0.000914658	0.0428766	0.000303225	0.0296725	0.0161988	0.00128193	0.00434996	0.00109313	0.000146894	0.000310407	0.00412562	0.00413515	0.0127397	0.000679403	0.00156219	0.000490463	0.00111076	0.000246398	0.000366157	0.000260291	0.00576227	0.00263038
Bradyrhizobiaceae	0.000686193	0.0178944	0.00882318	0.00129254	0.00132332	0.000387996	0.00162896	0.0116159	0.00243521	0.00958038	0.00193778	0.00882318	0.00156341	0.00214685	0.00146298	0.0011241	0.00882318	0.000387996	0.000319582	0.0125547	0.000389706	0.000281011	0.00129254	0.00354711	0.00882318	0.00133012	0.00164395	0.000407873	0.00415657	0.000520133	0.00329133	0.000892117	0.00174461	0.00572821	0.000367712	9.28266e-05	0.000236716	0.00167573	0.00118311	0.00289211	0.000710527	0.000389439	0.00129254	0.00062258	0.000506671	0.000236922	0.000267652	0.00895506	0.00218971
Brevibacteriaceae	0.00248864	0.00192774	0.00223251	0.00329812	0.0020966	0.000469526	0.00115798	0.00144722	0.00143557	0.000887638	8.93825e-05	0.00223251	0.0215259	0.000847142	0.000458056	0.000562874	0.00223251	0.000469526	0.00209944	0.00152128	0.00152483	0.000314657	0.00329812	0.00064274	0.00223251	0.0183542	0.000673987	0.00250538	0.00146268	0.000538566	0.0321807	0.000450081	0.000503236	0.000947224	0.000612385	0.00109544	0.000134109	0.0143509	0.00588991	0.0137926	0.0253933	0.107921	0.00329812	0.00192017	0.00052596	0.000185153	0.306812	0.00350173	0.00109949
Brucellaceae	0.00106591	0.000532734	0.00882468	0.000212482	0.00131576	0.00246092	0.00102954	0.0293501	0.00292851	0.001911	0.000504561	0.00882468	0.000316059	0.0025908	0.000918601	0.00164637	0.00882468	0.00246092	0.00488726	0.00516046	0.00270875	0.00137453	0.000212482	0.00123722	0.00882468	0.00267418	0.00203185	0.00604475	0.00173391	0.00213336	0.000582299	0.00109275	0.000729273	0.00299672	0.000588722	0.000581596	0.000415493	0.000987133	0.00152114	0.00391012	0.000682868	0.000467828	0.000212482	0.001051	0.00338475	0.00159224	0.00296472	0.00929449	0.305694
BS11	0.000815956	8.71338e-05	4.89503e-05	0.000640788	0.000333949	8.38471e-05	0.000270309	0.0324446	6.68434e-05	0.000109157	0.000373767	4.89503e-05	0.000156749	0.000297234	0.0005181	0.000303917	4.89503e-05	8.38471e-05	0.000787158	0.00223914	8.57686e-05	5.31408e-05	0.000640788	8.7217e-05	4.89503e-05	0.000263234	0.00046021	0.000142189	0.00110466	9.84816e-05	0.000133055	0.000156588	0.000100179	0.000356865	5.22969e-05	5.08933e-05	5.95704e-05	0.000243503	0.00150005	0.000533053	0.000118353	0.000239778	0.000640788	0.000684704	0.000101214	0.000128142	0.000357136	0.00280211	0.0147477
Burkholderiaceae	0.000434692	0.000561235	0.0015196	0.000247657	0.00272417	0.000595063	0.000278209	0.00211021	0.000517417	0.000376845	0.00251975	0.0015196	0.000358236	0.00703557	0.00260388	0.0250028	0.0015196	0.000595063	0.000289549	0.00394401	0.000591258	0.000831284	0.000247657	0.00355773	0.0015196	0.000973011	0.000601695	0.062751	0.00204836	0.00138325	0.000513514	0.00104852	0.00117647	0.000510594	0.00248464	0.000162077	0.0164662	0.000780089	0.000843931	0.00115727	0.000834754	0.000759133	0.000247657	0.000366035	0.000583351	0.000219688	0.0037926	0.000985057	0.000796381
c_[Pedosphaerae]_unclassified	0.00316218	0.0153709	0.834604	0.00208672	0.0710155	0.0047816	0.35483	0.00161433	0.494204	0.137609	0.00555696	0.834604	0.00243311	0.00170771	0.00210864	0.00054446	0.834604	0.0047816	0.0191686	0.0027829	0.00586439	0.00401184	0.00208672	0.00725083	0.834604	0.00576178	0.000817092	0.00311945	0.100242	0.00427816	0.0125593	0.00211436	0.336933	0.0027722	0.00195364	0.00659402	0.00312958	0.00366104	0.003845	0.0643989	0.00129862	0.0019188	0.00208672	0.00245811	0.0497403	0.000170127	0.00133059	0.00464921	0.0072454
c_0319-6E2_unclassified	0.0141039	0.000838376	0.00252335	0.0382889	0.00212121	0.000139429	0.00869388	0.00106159	0.000623138	0.000527671	0.00111943	0.00252335	0.000167528	0.0459967	0.000660077	0.000775238	0.00252335	0.000139429	0.000492793	0.00242152	0.000164592	0.000100195	0.0382889	0.000237974	0.00252335	0.00168597	0.00433575	0.000165681	0.00324316	0.000220468	0.00025526	0.00143045	0.00256315	0.000471893	0.00987247	0.000429095	7.28701e-05	0.00729669	0.007239	0.000706989	0.000363413	0.00369926	0.0382889	0.0268598	0.000189622	0.000141687	0.000619198	0.00932065	0.0010123
c_ABS-6_unclassified	0.00117957	0.000767835	0.00595755	0.000113616	0.0020769	0.00303352	0.00152479	0.00209513	0.00162003	0.000481827	0.000389043	0.00595755	0.000317643	0.000411271	0.000568078	0.000370462	0.00595755	0.00303352	0.000688715	0.0009533	0.00350927	0.0016701	0.000113616	0.00161028	0.00595755	0.000653804	0.000639596	0.00491029	0.00783242	0.00295415	0.264505	0.00530484	0.000597614	0.000814853	0.075291	0.000404574	0.000220336	0.0215311	0.00243836	0.0639018	0.000998789	0.000640038	0.000113616	0.00115231	0.00357203	0.000121129	0.00049645	0.0320118	0.000720365
c_ABY1_unclassified	0.000106326	0.000180627	0.0076227	9.28169e-05	0.474028	3.82764e-05	0.00556044	0.0258946	0.00136302	0.00173147	6.42454e-05	0.0076227	0.000217185	0.000256108	0.000440579	0.000422797	0.0076227	3.82764e-05	0.00123612	0.00862175	5.00417e-05	4.09046e-05	9.28169e-05	0.000932118	0.0076227	0.00461796	0.000435901	0.000432176	0.0024704	0.000195318	0.00544178	0.000633975	0.00093491	0.00280401	0.000550001	0.000287648	0.00072669	0.000926315	0.000271209	0.0556913	0.00283672	0.000632216	9.28169e-05	0.000258323	0.000281051	0.000143165	0.00121094	0.0142061	0.00219121
c_Acidobacteria-5_unclassified	0.000670702	0.0030443	0.472157	0.000624905	0.0144491	0.00804203	0.0748122	0.00120303	0.353258	0.0291028	0.000941112	0.472157	0.00139427	0.000709548	0.000393203	0.000615651	0.472157	0.00804203	0.0035556	0.00384288	0.00846872	0.00535761	0.000624905	0.00171855	0.472157	0.0596111	0.000388805	0.0283305	0.0212907	0.00618542	0.00252403	0.00124991	0.0726907	0.00093783	0.000820512	0.00114763	0.0020111	0.00219187	0.00414815	0.0131016	0.000900551	0.00191593	0.000624905	0.000501561	0.019548	0.000112855	0.00037764	0.00172048	0.00273217
c_Alphaproteobacteria_unclassified	8.0228e-05	6.37245e-05	0.000923182	2.22467e-05	0.000756889	0.00100888	0.000153663	0.000822053	0.000253929	7.85715e-05	0.000196964	0.000923182	3.26104e-05	0.000383493	9.93665e-05	0.00040633	0.000923182	0.00100888	0.000989667	0.000959804	0.00110788	0.000427389	2.22467e-05	0.000174785	0.000923182	0.000184771	7.70215e-05	0.00100771	0.000346421	0.000788712	4.16799e-05	0.000125809	0.00010172	0.000297032	5.99684e-05	5.38464e-05	0.000268879	0.000417295	0.000317107	0.000214597	0.000299566	9.18356e-05	2.22467e-05	0.000113562	0.00318106	0.000187292	5.07049e-05	0.00293048	0.00375158
c_Anaerolineae_unclassified	0.000631164	0.00119828	0.0086943	7.43153e-05	0.00241593	0.000233741	0.00355442	0.00266938	0.00521921	0.000748275	0.0131672	0.0086943	0.00101791	0.000475803	0.00784081	0.000451336	0.0086943	0.000233741	0.000151405	0.00192732	0.000290084	0.000121781	7.43153e-05	0.000269656	0.0086943	0.000975336	0.000191828	0.00830143	0.0032346	0.000225051	0.00207459	0.0678591	0.000625251	0.00067282	0.00146859	7.75264e-05	0.000980047	0.000825019	0.00123792	0.00111975	0.00097916	0.00100362	7.43153e-05	0.00148255	0.000483256	0.000139741	0.00407547	0.00199443	0.00648555
c_BD1-5_unclassified	0.0758634	0.000723729	0.00104502	0.0010748	0.00285345	0.000528024	0.0360986	0.00172293	0.000726533	0.00184285	0.000295717	0.00104502	0.000407461	0.000727051	0.00466596	0.00134456	0.00104502	0.000528024	0.000183696	0.00310605	0.000545278	0.00035691	0.0010748	0.0122897	0.00104502	0.00223828	0.000120574	0.00038825	0.0649295	0.000447657	0.00457947	0.00153991	0.00204679	0.000960986	0.404531	0.0115907	0.000695929	0.00184231	0.0199569	0.00083755	0.000105543	0.023892	0.0010748	0.0626346	0.000591167	0.000313761	5.53111e-05	0.00234211	0.00047788
c_Betaproteobacteria_unclassified	0.040492	0.000387552	0.0199017	0.000299445	0.00144352	0.00371972	0.0215088	0.00138789	0.00462654	0.000893436	0.000340849	0.0199017	0.00037963	0.000617017	0.00395757	0.000644031	0.0199017	0.00371972	0.000533839	0.00255078	0.00502402	0.00167217	0.000299445	0.000276144	0.0199017	0.000891349	0.000372113	0.00086763	0.0145478	0.00271473	0.000165283	0.00101284	0.00703028	0.0117413	0.00278874	0.0085261	0.00112426	0.000995397	0.00156782	0.00101692	0.000313593	0.0126614	0.000299445	0.0381611	0.00549587	0.000265751	0.000402945	0.0182241	0.0061394
c_Chloroplast_unclassified	5.34919e-05	6.01167e-05	0.000112672	2.51071e-05	0.000257467	0.000162257	0.00014437	0.000819589	8.11591e-05	0.000145956	6.39164e-05	0.000112672	6.31279e-05	0.00018389	8.63735e-05	0.000413464	0.000112672	0.000162257	0.000174964	0.00112823	0.000205285	9.47622e-05	2.51071e-05	9.20784e-05	0.000112672	0.000211853	5.58225e-05	0.000178277	0.000530769	0.000162113	5.5774e-05	0.000112877	0.000101728	0.000424211	0.000127278	8.5533e-05	4.88301e-05	0.000807074	0.00022464	0.000233126	6.8362e-05	8.44045e-05	2.51071e-05	0.00687301	0.000210072	7.85081e-05	6.12396e-05	0.00226341	0.00126142
c_Clostridia_unclassified	9.71154e-05	0.000322496	0.000594987	0.000304552	0.000950775	0.000124549	0.000186479	0.00413856	0.000162964	0.00041265	0.00019667	0.000594987	0.000142023	0.00198048	0.00100325	0.000476602	0.000594987	0.000124549	0.000350998	0.00603984	0.000181917	0.000399765	0.000304552	0.000139894	0.000594987	0.00100543	0.000164333	0.000191899	0.00367359	0.000360706	0.000370991	0.0003885	0.00170765	0.496092	0.000122402	0.000319291	0.000161888	0.000609423	0.00495382	0.00399853	0.00449503	0.000221361	0.000304552	0.000130536	0.00033865	0.000254463	0.00132037	0.00251725	0.00231578
c_Ellin6529_unclassified	0.000214396	7.0187e-05	0.00295001	0.00126796	0.000910677	0.00358555	0.000536138	0.00157769	0.000981996	0.00066356	6.53499e-05	0.00295001	6.66733e-05	0.000739673	0.00457525	0.00224354	0.00295001	0.00358555	0.00189353	0.0110211	0.00354244	0.00158169	0.00126796	0.000166626	0.00295001	0.000733538	0.0024997	0.0870927	0.000902958	0.00335608	0.000452757	0.00751504	0.000168984	0.000717372	0.000629081	0.000159206	9.19278e-05	0.00129892	0.000304579	0.000378336	0.000602883	0.000218349	0.00126796	0.000485622	0.00244148	0.000225058	9.78892e-05	0.0038971	0.00664012
c_Gammaproteobacteria_unclassified	0.00818723	0.000694817	0.000359702	0.000766475	0.00200376	0.000305484	0.00469774	0.000993384	0.000424859	0.00133698	0.000225717	0.000359702	0.000174876	0.000380388	0.00291382	0.00122122	0.000359702	0.000305484	4.06344e-05	0.00211363	0.000316094	0.000218412	0.000766475	0.0144847	0.000359702	0.00168797	0.000103002	0.000315339	0.052519	0.000273535	0.00636915	0.00121008	0.00147224	0.000844849	0.484028	0.00816046	0.000486836	0.000971665	0.0200013	0.00101298	0.000107943	0.00372045	0.000766475	0.00728988	0.000343096	0.000316477	3.63595e-05	0.00190827	0.000326581
c_Gemm-1_unclassified	0.00314595	0.0156929	0.834482	0.00208174	0.0710202	0.00477356	0.354696	0.00161832	0.49398	0.137535	0.00553027	0.834482	0.00242197	0.00170527	0.00211639	0.000543446	0.834482	0.00477356	0.0193114	0.00278651	0.00585575	0.00400616	0.00208174	0.00736308	0.834482	0.00576288	0.000815303	0.00312509	0.100213	0.00427108	0.0125079	0.00212946	0.336762	0.0028024	0.00194905	0.00656119	0.00314422	0.00365616	0.00384393	0.0644727	0.00129725	0.00191447	0.00208174	0.00245397	0.0497059	0.000170434	0.00134889	0.00465716	0.00722738
c_Gemm-4_unclassified	0.00171895	0.000250354	0.00734459	0.000140246	0.00226154	0.00011175	0.00117916	0.000429867	0.00138096	0.000766743	2.9064e-05	0.00734459	0.000485241	0.000189647	5.35555e-05	0.000506031	0.00734459	0.00011175	3.36842e-05	0.000857891	0.000158254	0.000592204	0.000140246	0.000204687	0.00734459	0.00263538	9.32687e-05	0.000310629	0.00489086	0.000152607	4.56544e-05	6.28862e-05	0.203729	0.000614093	0.00749076	0.629497	5.68377e-05	0.00121082	0.00250385	0.000417626	0.000160611	0.0272882	0.000140246	0.00129209	0.000562286	0.000162867	0.000135295	0.00291238	0.000633304
c_Gemmatimonadetes_unclassified	0.00709424	0.00194347	0.000748687	7.62429e-05	0.00269176	0.0250922	0.00362753	0.000888965	0.000330148	0.000404051	0.00050743	0.000748687	0.000114257	0.000349482	3.88965e-05	0.000575936	0.000748687	0.0250922	0.000366377	0.000465995	0.0233346	0.0206519	7.62429e-05	0.000955058	0.000748687	0.000675461	0.000184738	0.000595947	0.00157076	0.0241005	0.00107325	0.00069667	0.000331634	0.00316638	0.00517246	0.000133272	2.17171e-05	0.0537626	0.000450198	0.00250293	0.000136344	0.00267441	7.62429e-05	0.274905	0.0220855	7.47116e-05	0.000211497	0.0169926	0.00183221
c_GKS2-174_unclassified	0.00145751	0.00229981	0.000618907	0.0169483	0.000450624	0.000124564	0.000792922	0.00251129	0.000235066	0.001347	0.000214601	0.000618907	0.000557371	0.0174098	0.000392447	0.000724241	0.000618907	0.000124564	0.000229842	0.00996219	0.000121436	0.000105114	0.0169483	0.000770015	0.000618907	0.00186719	0.00251341	0.00440988	0.00295373	0.000137868	0.000899382	0.00153307	0.000421797	0.00726606	0.00112007	0.00012699	0.00715961	0.00845166	0.0032798	0.000719908	0.00292721	0.00118394	0.0169483	0.00224304	0.00012408	0.000160646	2.08155e-05	0.00131073	0.000228049
c_JG37-AG-4_unclassified	0.000311336	0.000772508	0.0371634	0.000551402	0.000521333	0.00596873	0.00370891	0.00156971	0.478333	0.00133375	0.000207335	0.0371634	0.00104077	0.000345277	0.000197413	0.000780839	0.0371634	0.00596873	7.76291e-05	0.00509041	0.00610953	0.00324751	0.000551402	0.000231298	0.0371634	0.0850139	0.000375148	0.0410133	0.00166291	0.00463422	0.000962742	0.00140716	0.00286184	0.00070335	0.000349613	7.94299e-05	0.00227835	0.00305243	0.00582236	0.000814276	0.000109573	0.00297924	0.000551402	0.000250346	0.00701847	8.91729e-05	0.000502266	0.0012552	0.00133589
c_KSB1_unclassified	7.86853e-05	5.56939e-05	0.000547167	4.35013e-05	0.000392046	0.0516999	0.000256059	0.000349896	0.000105992	0.00792885	4.20843e-05	0.000547167	5.9136e-05	0.00133854	9.04753e-05	0.0146735	0.000547167	0.0516999	3.39937e-05	0.000982965	0.0468713	0.175698	4.35013e-05	0.00780699	0.000547167	0.00057407	6.71045e-05	0.000330038	0.00140781	0.040031	0.0042218	0.000214578	0.00138068	0.00192425	0.000594335	0.00453076	4.98328e-05	0.00134165	0.000964561	0.00168392	0.000229643	0.00142515	4.35013e-05	0.000123097	0.0349866	3.62279e-05	4.71106e-05	0.00112224	0.000413393
c_MB-A2-108_unclassified	9.38353e-05	0.000224025	0.00327337	2.03932e-05	0.000487062	8.6507e-05	0.00102069	0.0103417	0.000679737	0.291596	0.0001292	0.00327337	0.000591526	0.000301363	0.000768427	0.000306984	0.00327337	8.6507e-05	0.000477421	0.00323841	9.50329e-05	0.000205063	2.03932e-05	0.000112268	0.00327337	0.00179742	0.000121143	0.00182157	0.00098854	8.80576e-05	0.000192525	0.000338103	0.000245561	0.00113799	0.000158601	5.9036e-05	0.000590905	0.00182345	0.000961169	0.00088658	0.000354843	0.000150216	2.03932e-05	0.000107295	0.000178032	0.000148847	0.00031955	0.0055282	0.00182918
c_NPL-UPA2_unclassified	6.77517e-05	8.80422e-05	0.000167888	3.43743e-05	0.000351865	0.000230121	0.000147061	0.00117978	0.000111956	0.000168715	9.67618e-05	0.000167888	8.36887e-05	0.00032336	0.000118116	0.000806448	0.000167888	0.000230121	8.65872e-05	0.00165984	0.000274718	0.000122708	3.43743e-05	0.000127783	0.000167888	0.000289921	5.24803e-05	0.000186704	0.000811257	0.000222408	8.16154e-05	8.77382e-05	0.000125347	0.000624717	0.000180033	0.000115128	6.68724e-05	0.000369456	0.000342762	0.00034711	0.000108063	0.000105667	3.43743e-05	0.000110921	0.000284417	7.65536e-05	7.96775e-05	0.00330147	0.00173954
c_OP8_1_unclassified	8.11422e-05	0.612001	0.0135707	0.00152323	0.000810038	0.000130339	0.00151884	0.0016587	0.00289612	0.00166904	7.38643e-05	0.0135707	0.00122041	0.00193698	0.000111812	0.00323916	0.0135707	0.000130339	0.00546335	0.00111613	0.000382204	8.6422e-05	0.00152323	0.233535	0.0135707	0.000338926	0.000451726	0.000264653	0.00214049	0.000193933	0.00181765	0.000623595	0.00118299	0.00516146	0.000329409	0.000229135	0.000121337	0.00172705	0.0080149	0.040378	0.0283553	0.00194603	0.00152323	0.000338382	0.000337376	0.000107078	7.34847e-05	0.00123967	0.000477906
c_OPB54_unclassified	0.00557149	0.0253443	0.00425279	0.00129338	0.00133469	0.000511453	0.00470913	0.0121546	0.00499916	0.00162645	0.00367061	0.00425279	0.00572714	0.00224456	0.00267248	0.00256707	0.00425279	0.000511453	0.00161395	0.0216856	0.000536746	0.000400095	0.00129338	0.00624235	0.00425279	0.00456876	0.00243689	0.00156059	0.00912129	0.000740956	0.00208644	0.00126494	0.00804209	0.00521196	0.000417114	0.00107388	0.0018437	0.0185036	0.0119789	0.00400485	0.00480998	0.00238816	0.00129338	0.00632018	0.000650705	0.00128152	0.00126367	0.0149787	0.00557035
c_OPB56_unclassified	0.0168509	0.00273629	0.000656241	0.000424539	0.00438945	0.000254359	0.00798059	0.000887191	0.000329048	0.000969954	0.00588186	0.000656241	0.000269607	0.000414775	0.0021154	0.000696945	0.000656241	0.000254359	5.80588e-05	0.00266405	0.000267544	0.000167888	0.000424539	0.00640193	0.000656241	0.00144022	0.000113368	0.00100235	0.0354983	0.000257748	0.00200579	0.00138853	0.000868838	0.000692362	0.245674	0.0032913	0.00068308	0.00074802	0.00877647	0.000588473	0.000781287	0.00663464	0.000424539	0.0138813	0.000354643	0.00016831	9.17448e-05	0.0015049	0.000401485
c_SAR202_unclassified	0.00709424	0.00194347	0.000748687	7.62429e-05	0.00269176	0.0250922	0.00362753	0.000888965	0.000330148	0.000404051	0.00050743	0.000748687	0.000114257	0.000349482	3.88965e-05	0.000575936	0.000748687	0.0250922	0.000366377	0.000465995	0.0233346	0.0206519	7.62429e-05	0.000955058	0.000748687	0.000675461	0.000184738	0.000595947	0.00157076	0.0241005	0.00107325	0.00069667	0.000331634	0.00316638	0.00517246	0.000133272	2.17171e-05	0.0537626	0.000450198	0.00250293	0.000136344	0.00267441	7.62429e-05	0.274905	0.0220855	7.47116e-05	0.000211497	0.0169926	0.00183221
c_SC3_unclassified	0.00014043	9.47131e-05	0.0047816	2.92938e-05	0.000839228	0.78465	0.00148296	0.0010029	0.00785285	0.0031554	8.26477e-05	0.0047816	0.000259742	0.00263477	0.00139194	0.00176365	0.0047816	0.78465	0.000449288	0.00109742	0.773398	0.707	2.92938e-05	0.000292189	0.0047816	0.00894518	0.000511281	0.000571476	0.00116877	0.772879	0.000696309	0.0123168	0.0025619	0.000669506	0.000532742	0.000140824	0.000608052	0.0031574	0.000510816	0.00131944	0.000138962	0.000324741	2.92938e-05	0.00522958	0.710865	0.000276731	0.000691055	0.00797985	0.00229579
c_SC72_unclassified	0.000181615	2.6455e-05	0.00130033	0.0168712	0.00105507	0.00469762	0.00023366	0.00174716	0.000418724	0.000593394	3.35336e-05	0.00130033	0.000501022	0.00100269	3.37495e-05	0.00220154	0.00130033	0.00469762	0.000290718	0.00295347	0.00617649	0.0027755	0.0168712	0.000595882	0.00130033	0.0901433	0.00238861	0.00553006	0.00058205	0.00408705	0.00149433	0.00037185	0.000366101	0.00111728	8.35897e-05	0.000171547	0.000357635	0.0018741	0.00105613	0.00676174	0.00497808	0.00307498	0.0168712	4.98368e-05	0.00395612	9.41911e-05	0.795145	0.00147714	0.00291518
c_SHA-109_unclassified	0.0267237	0.000809546	0.000793853	0.0033652	0.00216162	0.000215243	0.0169068	0.000455743	0.000218893	0.000185167	0.000444905	0.000793853	5.3131e-05	0.0887412	0.000330962	0.00238875	0.000793853	0.000215243	6.55965e-05	0.000592937	0.000266567	0.000144984	0.0033652	0.000352992	0.000793853	0.00256671	0.000240754	0.000131726	0.00305748	0.000233905	4.28558e-05	0.000174315	0.00594142	0.000223582	0.00050563	7.20964e-05	2.49589e-05	0.000742011	0.00349527	0.000476614	0.000390965	0.00653725	0.0033652	0.0517573	0.000195245	6.38057e-05	0.000163217	0.0109457	0.000631233
c_SHAB590_unclassified	0.000214081	3.42218e-05	0.00857942	0.0194818	0.00146445	0.00119865	0.00106512	0.000652893	0.00185977	0.00619138	0.0155531	0.00857942	6.73834e-05	0.000708086	0.00112648	0.000776147	0.00857942	0.00119865	0.000130928	0.00292409	0.00126864	0.000582124	0.0194818	0.000353499	0.00857942	0.0018565	0.0026669	0.00171285	0.00246215	0.00186052	0.000172529	0.0378884	0.00128774	0.00103538	0.155808	0.000898391	0.00013322	0.00288481	0.00121982	0.00271464	9.83079e-05	0.000467107	0.0194818	0.00489901	0.00118676	0.000136617	0.000229438	0.00870734	0.000820413
c_SJA-28_unclassified	0.00167131	0.00090987	0.00168351	0.00872977	0.000696228	0.000388283	0.000640999	0.0244607	0.000882872	0.000375045	0.00204207	0.00168351	0.000574682	0.00108904	0.000670092	0.000401064	0.00168351	0.000388283	0.000208736	0.00414674	0.000480702	0.000497159	0.00872977	0.000214633	0.00168351	0.000801746	0.00449318	0.000316858	0.00396086	0.000378948	0.00627859	0.000609619	0.000586022	0.106755	0.000432439	0.000250896	0.000123015	0.00142068	0.00308676	0.00184113	0.000834138	0.000976884	0.00872977	0.00118854	0.000424041	0.000295098	0.000375331	0.00435042	0.0018536
c_SL56_unclassified	0.00940256	0.000172653	0.000536221	7.16048e-05	0.000580517	0.000464681	0.00121782	0.00218228	0.000246062	0.000322684	0.00017736	0.000536221	0.000152706	0.00038923	0.000215084	0.00095391	0.000536221	0.000464681	0.000135557	0.00259085	0.000564871	0.000238675	7.16048e-05	0.000234408	0.000536221	0.000534301	9.30901e-05	0.000278259	0.00153543	0.000394217	0.000149194	0.000171654	0.000495309	0.000855546	0.000364083	0.00198949	0.000128546	0.000695229	0.00071578	0.000529096	0.000188985	0.000854865	7.16048e-05	0.00206564	0.000580904	0.000117044	0.000657898	0.00494329	0.0031995
c_SM2F11_unclassified	0.00709424	0.00194347	0.000748687	7.62429e-05	0.00269176	0.0250922	0.00362753	0.000888965	0.000330148	0.000404051	0.00050743	0.000748687	0.000114257	0.000349482	3.88965e-05	0.000575936	0.000748687	0.0250922	0.000366377	0.000465995	0.0233346	0.0206519	7.62429e-05	0.000955058	0.000748687	0.000675461	0.000184738	0.000595947	0.00157076	0.0241005	0.00107325	0.00069667	0.000331634	0.00316638	0.00517246	0.000133272	2.17171e-05	0.0537626	0.000450198	0.00250293	0.000136344	0.00267441	7.62429e-05	0.274905	0.0220855	7.47116e-05	0.000211497	0.0169926	0.00183221
c_TK17_unclassified	0.00148691	2.72125e-05	0.00222535	7.49939e-05	0.00582681	0.00143752	0.002141	0.0968541	0.000447559	0.000610331	0.000226979	0.00222535	0.000542771	0.000640191	0.735461	0.000763883	0.00222535	0.00143752	0.00010353	0.0658629	0.00144876	0.00064811	7.49939e-05	0.00015031	0.00222535	0.00105681	0.00855546	0.000637255	0.129543	0.00137303	0.000404832	0.339741	0.00156598	0.00136137	0.0022477	7.83299e-05	0.00197991	0.000632263	0.00973267	0.000979777	0.000103103	0.00140132	7.49939e-05	0.00149533	0.00104537	0.000136818	3.45452e-05	0.00136797	0.00266126
c_TM1_unclassified	0.00181816	0.000321629	0.00183899	1.85201e-05	0.000753014	0.00433764	0.00137197	0.00129481	0.000529929	0.000482706	0.000250825	0.00183899	8.50616e-05	0.000326189	0.000155547	0.000423857	0.00183899	0.00433764	0.000585539	0.0014572	0.0059371	0.00183501	1.85201e-05	0.000134565	0.00183899	0.000799162	0.000231991	0.00213116	0.00368506	0.0031256	5.76903e-05	0.000197917	0.0026911	0.000990634	0.000100873	0.00149309	0.0018849	0.000446066	0.000272521	0.000737312	0.000242408	0.0010406	1.85201e-05	0.00341144	0.00606136	0.000262342	0.000189508	0.0244344	0.00796766
c_TM7-1_unclassified	0.000365163	0.00258025	0.00124354	0.00359227	0.00114961	0.000652276	0.000338065	0.0106234	0.000549481	0.00020179	4.29582e-05	0.00124354	0.000274132	0.00133253	9.88806e-05	0.0196332	0.00124354	0.000652276	0.0014591	0.00121803	0.00179077	0.000311231	0.00359227	0.00130012	0.00124354	0.0244667	0.000845434	0.00451243	0.000724845	0.00235507	0.00392663	0.00025039	0.000194915	0.0074371	0.00025613	0.000119978	0.000124791	0.00172683	0.00600652	0.0660769	0.00142018	0.00161579	0.00359227	0.00085238	0.00165482	9.80727e-05	0.305604	0.000547684	0.00211858
c_TM7-3_unclassified	0.000260218	0.000369267	0.00135214	0.000187475	0.000679942	0.197134	0.000382307	0.0020085	0.000959124	0.000443118	0.000244591	0.00135214	0.000238476	0.0764322	0.00115645	0.0824273	0.00135214	0.197134	0.0178046	0.00147497	0.188709	0.0993728	0.000187475	0.00609413	0.00135214	0.000735165	0.000450812	0.00141735	0.00219578	0.182709	0.000440548	0.00119646	0.000448911	0.000924647	0.000606546	0.00028717	0.000304409	0.00202546	0.00125786	0.00126103	0.000619029	0.000446432	0.000187475	0.00084974	0.148834	0.000301277	0.000513817	0.0015923	0.00186839
c_TTA-B1_unclassified	9.50714e-05	5.01755e-05	0.00982557	1.92774e-05	0.000333805	0.0134111	0.000769773	0.00232564	0.00180611	0.000700453	0.000149694	0.00982557	5.1495e-05	0.00147322	6.67991e-05	0.00192983	0.00982557	0.0134111	0.00761086	0.000901401	0.0142147	0.00600445	1.92774e-05	0.000279031	0.00982557	0.000536058	0.000210076	0.0019507	0.000723069	0.00976839	5.57602e-05	0.00237622	0.000523741	0.000589768	7.71835e-05	9.37317e-05	0.000421868	0.000807844	0.000381946	0.000517234	0.000479068	0.000115082	1.92774e-05	8.8383e-05	0.0107409	0.000293445	0.000195454	0.00231945	0.04619
c_ZB2_unclassified	0.000272158	0.00571945	0.00319599	0.000802012	0.00284694	0.000152936	0.00236463	0.00289179	0.00143142	0.00281808	0.00220645	0.00319599	0.00792112	0.000810764	0.00278565	0.000678757	0.00319599	0.000152936	0.000229399	0.0206561	0.000155182	0.000182291	0.000802012	0.00141377	0.00319599	0.00221311	0.00221803	0.000665084	0.0107046	0.000163079	0.0024168	0.000963683	0.0214941	0.00938366	0.000319866	0.000931727	0.000204059	0.00593715	0.00333039	0.00319683	0.000728513	0.00033709	0.000802012	0.00039032	0.000277496	0.000250241	0.000122783	0.0126238	0.00439328
C111	0.156978	0.00364421	0.0118483	0.00126972	0.00259059	0.000576157	0.0829207	0.0213984	0.00279836	0.00222031	0.000515976	0.0118483	0.00170838	0.0012683	0.123579	0.00242157	0.0118483	0.000576157	0.000524525	0.0137771	0.000549559	0.000371089	0.00126972	0.0015539	0.0118483	0.00307994	0.00134315	0.000794519	0.0938406	0.000586787	0.00043544	0.0323154	0.00141173	0.00166662	0.0185427	0.000991516	0.00124689	0.00461597	0.00854218	0.00118902	0.000330034	0.040642	0.00126972	0.133126	0.000647273	0.000380861	0.000362791	0.00654245	0.00166822
Caldicoprobacteraceae	0.00393273	0.000912276	0.00238775	0.00138111	0.00242199	0.000900363	0.00326792	0.0131467	0.00318785	0.000892355	0.0186336	0.00238775	0.00166491	0.00874011	0.0163951	0.00175118	0.00238775	0.000900363	0.000882996	0.0192189	0.00109547	0.000692046	0.00138111	0.000590478	0.00238775	0.00234083	0.00157537	0.00088918	0.0202016	0.00091776	0.00119249	0.00453186	0.0133102	0.00926251	0.000989653	0.00113407	0.00110523	0.00825718	0.062071	0.00189355	0.00222273	0.0019365	0.00138111	0.00713397	0.00087884	0.0012643	0.00135753	0.0293153	0.00872382
Caldilineaceae	0.00679973	0.000644291	0.00036922	0.000669306	0.00189229	0.00276137	0.00398476	0.000954723	0.000320427	0.00121859	0.000199024	0.00036922	0.000157881	0.000352336	0.00234879	0.00110871	0.00036922	0.00276137	3.73744e-05	0.00179193	0.00250302	0.00135813	0.000669306	0.0128119	0.00036922	0.00153162	0.000105113	0.000281364	0.0451194	0.00229075	0.00503734	0.00102578	0.00144366	0.000932423	0.420554	0.00743188	0.000348561	0.00346665	0.0177514	0.000953864	7.8129e-05	0.00342523	0.000669306	0.0267692	0.00212694	0.00029468	4.43064e-05	0.00304836	0.000480409
Caldisericaceae	0.000550194	0.00384997	0.00165428	0.000146937	0.00105054	0.000519683	0.000461507	0.0125399	0.000779994	0.000308929	5.99035e-05	0.00165428	0.000254845	0.000835367	0.000204001	0.0235233	0.00165428	0.000519683	0.00127934	0.00159671	0.000746199	0.000282339	0.000146937	0.00138661	0.00165428	0.00363211	0.000393647	0.00433817	0.00407811	0.00273101	0.00336188	0.000249735	0.000247445	0.0158194	0.000351217	0.000528422	0.00112829	0.00129125	0.0634828	0.0693004	0.000458162	0.00142689	0.000146937	0.00130541	0.00207989	0.000104222	0.0268904	0.000680021	0.00548599
Campylobacteraceae	0.000477589	0.00367953	0.009422	0.00123901	0.000766967	0.00177879	0.00107356	0.00193436	0.00267205	0.000487175	0.000598849	0.009422	0.000339	0.0423298	0.00513695	0.038386	0.009422	0.00177879	0.000418594	0.00346301	0.00178111	0.00174429	0.00123901	0.00565753	0.009422	0.000830253	0.00405804	0.0436559	0.0020079	0.00317279	0.000578877	0.0013853	0.00147228	0.000846707	0.000232064	0.000212397	0.00190357	0.000695105	0.00128054	0.00218297	0.000707	0.000769206	0.00123901	0.000328872	0.00175329	0.000519376	0.00313165	0.00150867	0.00131927
Cardiobacteriaceae	0.000654907	0.000308538	0.00419002	7.73809e-05	0.046339	0.000403172	0.00132445	0.00429711	0.000858116	0.00043301	0.000123306	0.00419002	0.00169143	0.00127805	0.0186804	0.0128946	0.00419002	0.000403172	0.00136703	0.0137662	0.000384673	0.000253986	7.73809e-05	0.00325988	0.00419002	0.000980645	0.00117166	0.000896749	0.014756	0.000571752	0.00172038	0.00343463	0.000386815	0.000931639	0.000306455	0.000176239	0.000319865	0.000405443	0.00084269	0.0054828	0.000330508	0.000965288	7.73809e-05	0.000316246	0.000431878	0.000128608	0.000281993	0.00231537	0.00107469
Carnobacteriaceae	0.000499746	0.00123463	0.230867	0.00034507	0.00373421	0.000864414	0.0276298	0.00438011	0.0528837	0.00750381	0.404009	0.230867	0.000196737	0.000318477	0.000433884	0.000182882	0.230867	0.000864414	0.000915465	0.00247114	0.00108649	0.000417795	0.00034507	0.000394966	0.230867	0.000707089	0.000761101	0.00041233	0.0109638	0.000652642	0.00172792	0.00146577	0.017622	0.00113703	0.000577371	0.000287326	0.00017875	0.000838651	0.0011663	0.00349042	0.000141095	0.000308315	0.00034507	0.000488671	0.00646893	0.000153673	0.000142235	0.00725571	0.00124682
Caulobacteraceae	0.00202413	0.0181643	0.00315646	0.000393274	0.00781831	0.000943951	0.00273135	0.0730575	0.00319393	0.0267582	0.00234133	0.00315646	0.00236387	0.00251191	0.00473868	0.00400778	0.00315646	0.000943951	0.00367701	0.0418556	0.00114694	0.000657263	0.000393274	0.00587905	0.00315646	0.0088865	0.00274642	0.00204403	0.0124812	0.000910024	0.0152481	0.00203365	0.00109593	0.0112591	0.00173165	0.00140722	0.00621409	0.0111046	0.00542989	0.0185267	0.00749157	0.00116038	0.000393274	0.00212594	0.00125533	0.00352377	0.0033192	0.0525541	0.0351942
Cellulomonadaceae	0.00046812	0.00489934	0.00069813	4.15056e-05	0.000775215	0.000500071	0.000522949	0.000982093	0.000195318	0.00101665	8.86293e-05	0.00069813	0.000361978	0.000859831	0.00220785	0.000415168	0.00069813	0.000500071	0.0338382	0.00138365	0.000540496	0.0002872	4.15056e-05	0.00139077	0.00069813	0.00177077	0.000202215	0.00121921	0.000604121	0.000323792	0.0192717	0.00108935	0.000971451	0.000434172	0.000358587	0.000778951	0.000253929	0.0803045	0.00050023	0.0115643	0.11968	0.0015037	4.15056e-05	0.000647307	0.000524512	0.000214749	0.00323557	0.00588216	0.000486473
Chitinophagaceae	0.0202822	0.00414543	0.0746064	0.00109915	0.00397977	0.0022197	0.0217571	0.00237816	0.0163557	0.00875206	0.000467961	0.0746064	0.00140953	0.00105412	0.00129911	0.00100822	0.0746064	0.0022197	0.0419531	0.0061635	0.00227032	0.00113602	0.00109915	0.00108523	0.0746064	0.00410889	0.00086264	0.0282676	0.00701078	0.00202018	0.00092952	0.00112068	0.00580198	0.00170876	0.00180721	0.000440158	0.00062323	0.0128477	0.000851585	0.00481959	0.00149467	0.00558279	0.00109915	0.0236209	0.00339324	0.000542352	0.00751979	0.0119318	0.00299306
Chlamydomonadaceae	0.000352474	0.00821121	0.428738	0.000361769	0.00716107	0.00103012	0.0487469	0.000920571	0.0971624	0.0125863	0.00114353	0.428738	0.00162816	0.014116	0.00273099	0.00416907	0.428738	0.00103012	0.00155401	0.0034398	0.00124012	0.000531798	0.000361769	0.00190748	0.428738	0.000655356	0.00329954	0.00197859	0.0113548	0.00114922	0.00126713	0.000764205	0.0320223	0.000925165	0.000213052	0.000473105	0.00137742	0.000647637	0.000937871	0.00896397	0.00103982	0.00042697	0.000361769	0.0003683	0.0108076	0.000150056	0.000313263	0.00078039	0.00110382
Christensenellaceae	0.00184371	0.00805967	0.00716745	0.00046773	0.00172277	0.00561926	0.00221957	0.00995865	0.00152122	0.000677798	0.000960855	0.00716745	0.00164566	0.00208575	0.00350002	0.0019876	0.00716745	0.00561926	0.00327789	0.00711256	0.00524138	0.00270905	0.00046773	0.00324129	0.00716745	0.00107381	0.0015621	0.000684519	0.0045365	0.00492803	0.000697016	0.000884407	0.00133678	0.00241417	0.000447064	0.000410839	0.00125723	0.00336405	0.00289694	0.0033356	0.000585724	0.00126942	0.00046773	0.00233634	0.0040785	0.000352708	0.0130466	0.00650172	0.00297882
Chromatiaceae	0.00145751	0.00229981	0.000618907	0.0169483	0.000450624	0.000124564	0.000792922	0.00251129	0.000235066	0.001347	0.000214601	0.000618907	0.000557371	0.0174098	0.000392447	0.000724241	0.000618907	0.000124564	0.000229842	0.00996219	0.000121436	0.000105114	0.0169483	0.000770015	0.000618907	0.00186719	0.00251341	0.00440988	0.00295373	0.000137868	0.000899382	0.00153307	0.000421797	0.00726606	0.00112007	0.00012699	0.00715961	0.00845166	0.0032798	0.000719908	0.00292721	0.00118394	0.0169483	0.00224304	0.00012408	0.000160646	2.08155e-05	0.00131073	0.000228049
Chroococcaceae	6.8245e-05	8.67158e-05	0.000159227	3.40829e-05	0.000358295	0.000190689	0.000145638	0.001234	0.000109749	0.000159782	9.49254e-05	0.000159227	7.66806e-05	0.000315791	0.000237376	0.000785137	0.000159227	0.000190689	8.16335e-05	0.00154926	0.000238495	0.00010548	3.40829e-05	0.000135437	0.000159227	0.000278661	5.34421e-05	0.000187474	0.00082438	0.000182363	7.72693e-05	0.000740645	0.000127942	0.000613506	0.000205746	0.00012526	6.99209e-05	0.000357313	0.000344915	0.000328792	9.71786e-05	0.000111686	3.40829e-05	0.000112112	0.000247185	7.76612e-05	8.68033e-05	0.00358197	0.00177722
Clostridiaceae	0.00165656	0.00759339	0.003175	0.00254867	0.0102655	0.00207227	0.00243984	0.0501707	0.00223904	0.00471109	0.0155389	0.003175	0.00452247	0.0026092	0.00325946	0.00316955	0.003175	0.00207227	0.00223057	0.0504526	0.00243366	0.0012763	0.00254867	0.0036613	0.003175	0.00822942	0.00351024	0.00236277	0.0164848	0.00189879	0.00247671	0.00179565	0.00158371	0.0141586	0.0013004	0.00170228	0.0015405	0.0171526	0.0148983	0.00793745	0.00446725	0.00154192	0.00254867	0.0026206	0.00245864	0.00471896	0.00165883	0.0689728	0.0228541
Colwelliaceae	0.0103456	0.00313811	0.00197443	0.000171815	0.00603992	0.000562119	0.00355082	0.000980864	0.00349989	0.00119904	2.52689e-05	0.00197443	0.0702053	0.00040309	0.00122702	0.000866901	0.00197443	0.000562119	8.70041e-05	0.00126394	0.000581897	0.000276272	0.000171815	0.00122913	0.00197443	0.00315111	0.000703063	0.00511411	0.0043648	0.000436173	0.00145575	0.000509275	0.000694065	0.000570889	0.000344856	0.00363392	0.000135464	0.00201142	0.0246517	0.00168351	0.00297567	0.38484	0.000171815	0.00785884	0.000757199	5.55201e-05	0.00708426	0.000666712	0.000240689
Comamonadaceae	0.00112541	0.00392064	0.00486391	0.00040316	0.00414547	0.00359248	0.00183255	0.0391748	0.00289136	0.00361911	0.00308756	0.00486391	0.0012583	0.00169038	0.00217988	0.0137626	0.00486391	0.00359248	0.00143308	0.0376347	0.00377234	0.00226528	0.00040316	0.0195384	0.00486391	0.00827054	0.0017402	0.0019064	0.00932691	0.00324453	0.00200528	0.00120753	0.00289968	0.0142968	0.00110097	0.000658826	0.00293292	0.00368323	0.00350726	0.00771493	0.003367	0.00062328	0.00040316	0.00143247	0.00386108	0.00416663	0.00174169	0.0337122	0.0559958
Conexibacteraceae	0.00167194	0.000410475	0.00576394	4.84004e-05	0.00471912	0.000956138	0.00317443	0.0543818	0.00122685	0.000871965	0.000281025	0.00576394	0.00153526	0.000784166	0.513644	0.00288218	0.00576394	0.000956138	0.000430915	0.0499435	0.000966558	0.000451955	4.84004e-05	0.00105718	0.00576394	0.00149823	0.0122487	0.000671528	0.092185	0.000936716	0.001378	0.176529	0.00108576	0.00140599	0.00172559	0.000114732	0.00117782	0.000607508	0.00781799	0.00124333	0.000119041	0.00187239	4.84004e-05	0.00149916	0.000833653	0.000171378	9.86521e-05	0.00149699	0.00176033
Coriobacteriaceae	0.000310342	0.00193745	0.00717691	0.000361451	0.196126	0.00207535	0.00408701	0.00918199	0.00160768	0.00253594	0.000656746	0.00717691	0.00122469	0.000617431	0.000938714	0.000603083	0.00717691	0.00207535	0.000687776	0.0106754	0.0023917	0.00122177	0.000361451	0.000867824	0.00717691	0.00325371	0.000507146	0.000659788	0.00276854	0.00169362	0.00159411	0.0015034	0.00565656	0.004704	0.000931143	0.000415693	0.00143426	0.00144136	0.000885359	0.0172694	0.00121918	0.000621809	0.000361451	0.00113945	0.00207992	0.000561788	0.00110106	0.0395464	0.00330386
Corynebacteriaceae	0.00014766	7.04072e-05	0.00948367	6.01421e-05	0.000421002	0.245139	0.000958954	0.00168076	0.00376735	0.00189556	0.000202951	0.00948367	9.42415e-05	0.00113533	0.000301265	0.00110982	0.00948367	0.245139	0.00561842	0.000916083	0.235384	0.124477	6.01421e-05	0.000259874	0.00948367	0.00343167	0.000217896	0.00102156	0.000687993	0.204144	0.000149562	0.0031271	0.000898644	0.000574495	0.000139528	8.78482e-05	0.000683971	0.001948	0.000358267	0.000609175	0.000645387	0.000221967	6.01421e-05	0.00102263	0.18979	0.000357556	0.00299598	0.00379723	0.0284619
Crenotrichaceae	0.0540271	0.000794988	0.00443324	0.0741989	0.000566606	0.000919042	0.0230031	0.0189807	0.0214852	0.000509326	0.00153603	0.00443324	0.011021	0.000576905	0.00115654	0.00045925	0.00443324	0.000919042	0.000310946	0.0025691	0.000964162	0.000552878	0.0741989	0.000226895	0.00443324	0.00352286	0.0143784	0.00182372	0.0117064	0.000763206	0.00495764	0.000947317	0.000420007	0.0039544	0.00264005	0.000236016	0.00117116	0.00177502	0.00164502	0.00111473	0.000244764	0.0142996	0.0741989	0.0436229	0.00105526	0.000184157	0.00121291	0.00266678	0.00102512
Cryomorphaceae	0.0141097	0.0033188	0.39664	0.000330159	0.00778349	0.00132023	0.0577862	0.00136551	0.0904278	0.0106557	0.00512338	0.39664	0.000840576	0.000724256	0.00172688	0.000702438	0.39664	0.00132023	0.00155052	0.00220794	0.00149626	0.000668784	0.000330159	0.000802276	0.39664	0.00101612	0.000272001	0.00277057	0.0150842	0.00105504	0.00126751	0.0234489	0.029843	0.00108323	0.000897365	0.000417229	0.000423809	0.00109361	0.00104969	0.00537999	0.000377264	0.00586239	0.000330159	0.0136347	0.0104116	0.000164487	0.000712936	0.00219519	0.00209377
Cyclobacteriaceae	0.00743026	0.000167959	0.0131836	0.00020461	0.0108411	0.00261227	0.0133086	0.0322552	0.00294639	0.0044418	0.000597696	0.0131836	0.000213706	0.000576341	0.000635924	0.000711169	0.0131836	0.00261227	0.00285358	0.00729108	0.0030658	0.00132834	0.00020461	0.000921313	0.0131836	0.00149451	0.00157447	0.000339083	0.00175267	0.00191944	0.00167656	0.00428191	0.00518193	0.0017863	0.000379519	8.32469e-05	0.000690212	0.000651358	0.00269795	0.00179966	0.000478525	0.00203706	0.00020461	0.00576661	0.00311785	0.000229985	0.000567892	0.0380597	0.00309001
Cytophagaceae	0.00665351	0.00180896	0.0528852	0.000566568	0.00273917	0.00160074	0.0158258	0.00680472	0.0124207	0.0112475	0.0258773	0.0528852	0.00234743	0.00105692	0.00376316	0.00090234	0.0528852	0.00160074	0.00131352	0.0290972	0.0016559	0.000913062	0.000566568	0.00121324	0.0528852	0.0142342	0.00147226	0.000785004	0.0182002	0.00126115	0.00721016	0.00103481	0.0201335	0.00854681	0.000935161	0.00161689	0.000769703	0.025744	0.0041419	0.00517801	0.00267918	0.00226381	0.000566568	0.00571525	0.00304511	0.00053507	0.000669258	0.0121176	0.00717929
D2	0.0020405	0.0130757	0.00840812	0.00472618	0.00176218	0.0022703	0.0035256	0.00754748	0.102571	0.00313868	0.00116285	0.00840812	0.0051816	0.00113858	0.00173726	0.00125606	0.00840812	0.0022703	0.00127308	0.0152586	0.00244522	0.00137671	0.00472618	0.00270379	0.00840812	0.0305443	0.00141143	0.00834539	0.00646207	0.00195204	0.0019577	0.00289681	0.00126813	0.00366676	0.00115994	0.000646429	0.00225785	0.0204849	0.00730369	0.00253052	0.00461432	0.00133764	0.00472618	0.00537252	0.00249773	0.000892974	0.00157885	0.020706	0.0029637
Deferribacteraceae	0.000814326	8.56533e-05	5.18641e-05	0.000635103	0.000326071	8.61128e-05	0.000269516	0.0323228	6.66062e-05	0.000106289	0.000363793	5.18641e-05	0.000153088	0.000299802	0.000509314	0.000311658	5.18641e-05	8.61128e-05	0.000780214	0.0021801	8.7505e-05	5.4011e-05	0.000635103	8.72912e-05	5.18641e-05	0.000258918	0.000450998	0.000142229	0.001086	0.000100053	0.000129191	0.000154835	9.87112e-05	0.000343558	5.32191e-05	4.95437e-05	5.85467e-05	0.000235294	0.00147024	0.000518364	0.000116453	0.000239445	0.000635103	0.000682229	0.000101728	0.000122766	0.000349726	0.00270441	0.0145958
Dehalobacteriaceae	8.7423e-05	5.0893e-05	0.00581379	2.67466e-05	0.000288598	7.0732e-05	0.000649627	0.00139572	0.00106285	0.000217321	0.744808	0.00581379	6.888e-05	0.000308157	0.000219547	0.000146122	0.00581379	7.0732e-05	5.68428e-05	0.00221102	8.7343e-05	4.70426e-05	2.67466e-05	9.01215e-05	0.00581379	0.000310799	0.000103381	0.000284837	0.00594114	7.62421e-05	0.000900814	0.00146798	0.000367488	0.000434557	0.000597474	5.14495e-05	3.839e-05	0.00057094	0.000993339	0.000287592	6.2345e-05	7.53841e-05	2.67466e-05	0.000123442	0.000172069	0.000101764	2.59683e-05	0.0112246	0.000818311
Deinococcaceae	0.000144703	0.000213659	0.00676124	0.000212775	0.424125	0.00058568	0.00500613	0.0227696	0.00123729	0.00149863	8.19039e-05	0.00676124	0.000196202	0.000238029	0.00042749	0.000398889	0.00676124	0.00058568	0.00119219	0.00810642	0.000603839	0.000305557	0.000212775	0.0008002	0.00676124	0.00539112	0.000388491	0.000453881	0.00222206	0.00063332	0.00492822	0.000641611	0.000838346	0.00267998	0.000553973	0.000292954	0.000664695	0.00164096	0.000315943	0.0494178	0.00237689	0.000610549	0.000212775	0.00473581	0.000672687	0.000147571	0.0111591	0.0138446	0.00193733
Dermabacteraceae	0.0395637	0.000414983	0.00282047	0.0015976	0.00496478	0.00306581	0.0170466	0.00206268	0.0146412	0.00128549	0.000135539	0.00282047	0.00409745	0.00167073	0.00126558	0.00075368	0.00282047	0.00306581	0.000216896	0.00557813	0.00313184	0.00169043	0.0015976	0.000182381	0.00282047	0.008494	0.000431888	0.00208775	0.00976356	0.00240884	0.000668454	0.00131547	0.000369511	0.0017455	0.00173975	0.000196464	0.4415	0.00302447	0.00656558	0.000580245	0.00194601	0.0101533	0.0015976	0.0329087	0.00338957	0.000156807	0.000229121	0.00129941	0.000583829
Dermacoccaceae	0.000341401	0.015423	0.00222526	0.00198129	0.00545285	0.00201919	0.00088549	0.00153917	0.00139347	0.000687874	0.00740757	0.00222526	0.000357392	0.00126166	0.00779206	0.000766433	0.00222526	0.00201919	0.00160299	0.00247426	0.0020512	0.000989913	0.00198129	0.00306794	0.00222526	0.0010298	0.000273961	0.00228662	0.00257215	0.00173329	0.000569773	0.0600654	0.000412552	0.0014655	0.00261703	0.000157215	0.000706854	0.00112427	0.0061154	0.00148153	0.0011802	0.000864006	0.00198129	0.00066183	0.00188915	0.000128846	0.00048946	0.00188329	0.00202936
Dermatophilaceae	0.00258203	0.0368412	0.00164945	8.8568e-05	0.000822127	0.000333242	0.00194633	0.00230591	0.00083109	0.000415157	0.000111096	0.00164945	7.20147e-05	0.00885839	0.000134065	0.156331	0.00164945	0.000333242	9.17076e-05	0.00173077	0.00034039	0.00399024	8.8568e-05	0.265384	0.00164945	0.00140477	9.25854e-05	0.0018546	0.00115359	0.000434905	0.00017014	0.000399994	0.00222597	0.000769295	0.00159552	0.000107756	0.000152873	0.000358672	0.000747632	0.000868005	9.94192e-05	0.000695227	8.8568e-05	0.00184739	0.000366561	0.000258209	0.00218609	0.00141854	0.00284627
Desulfobacteraceae	0.000167803	0.00026218	0.00125888	0.0156792	0.00101375	0.000708582	0.000227095	0.00162938	0.000369133	0.000804897	3.31148e-05	0.00125888	0.000558101	0.000916495	3.94589e-05	0.00200656	0.00125888	0.000708582	0.000373483	0.00264918	0.003471	0.000399013	0.0156792	0.000637714	0.00125888	0.0850546	0.0022176	0.0050981	0.000566649	0.000817393	0.00142775	0.000315046	0.000347378	0.00102419	7.63799e-05	0.000179396	0.000345286	0.00187503	0.000951807	0.00633199	0.00468302	0.00284238	0.0156792	5.80061e-05	0.000711296	8.99099e-05	0.799882	0.0010795	0.00265686
Desulfobulbaceae	0.00105217	0.00252214	0.00375982	0.000725644	0.00109007	0.000481084	0.00175311	0.00171818	0.000803714	0.00118608	0.000296798	0.00375982	0.000243377	0.000436879	0.00136073	0.00132402	0.00375982	0.000481084	8.91599e-05	0.00503773	0.00064235	0.000905157	0.000725644	0.000677293	0.00375982	0.000666746	0.00126557	0.000194462	0.032777	0.000446371	6.25696e-05	0.000616684	0.00227524	0.0281717	0.00141246	0.00614601	0.00996755	0.000624108	0.382191	0.00169711	9.42888e-05	0.00200118	0.000725644	0.000948537	0.000518527	0.000115112	0.00144426	0.00317684	0.00134062
Desulfomicrobiaceae	0.000104633	0.000178892	0.00761149	9.1623e-05	0.472591	3.84817e-05	0.00555462	0.0257642	0.00136083	0.00171426	6.23737e-05	0.00761149	0.00021336	0.000256717	0.000435039	0.000423809	0.00761149	3.84817e-05	0.00122042	0.00853511	4.97409e-05	4.06951e-05	9.1623e-05	0.000927082	0.00761149	0.00459427	0.000425696	0.000423398	0.00243795	0.000194975	0.00539523	0.000625025	0.000928452	0.00278161	0.000532684	0.000284737	0.000721353	0.000911265	0.000267726	0.0554784	0.00282297	0.000626523	9.1623e-05	0.000256821	0.000280528	0.000138764	0.00121245	0.0140556	0.00214475
Desulfovibrionaceae	0.00186611	0.00176881	0.000516494	0.0104722	0.000599397	0.00559248	0.000902863	0.00211964	0.00021257	0.000789017	0.000174646	0.000516494	0.000275409	0.0118384	0.000357041	0.000626247	0.000516494	0.00559248	0.000234223	0.00738583	0.00504384	0.00300521	0.0104722	0.000639503	0.000516494	0.00119123	0.00164991	0.00295083	0.00229819	0.00462143	0.000744205	0.00101425	0.000376322	0.00494413	0.00109474	0.000128305	0.00392028	0.0120014	0.00261464	0.000810112	0.00222799	0.00108297	0.0104722	0.0316192	0.00419466	0.000140591	0.000206768	0.00286931	0.000418669
Dethiosulfovibrionaceae	0.0532136	0.000475228	0.0146581	0.00060952	0.00190499	0.000291715	0.00910807	0.00127886	0.00280887	0.000370299	0.000121503	0.0146581	0.000154446	0.00544723	0.000238965	0.00590175	0.0146581	0.000291715	0.000111988	0.000878114	0.000480516	0.000186885	0.00060952	0.00176979	0.0146581	0.00234887	0.000136674	0.000784166	0.00256649	0.000383705	0.000134281	0.000292466	0.00252698	0.000333294	0.000190072	0.00813801	0.000109573	0.000727681	0.00113333	0.000381167	0.000221003	0.00575932	0.00060952	0.0161841	0.000392106	5.05073e-05	0.0510299	0.00222306	0.00148947
Dietziaceae	0.00106643	0.000980906	0.00433332	6.18869e-05	0.0015179	0.000969715	0.000651602	0.00132485	0.00103129	0.000334891	0.000447044	0.00433332	0.000170704	0.000638005	0.000835591	0.00245823	0.00433332	0.000969715	0.000132428	0.0415219	0.000950643	0.00221297	6.18869e-05	0.000500222	0.00433332	0.0231985	0.000137341	0.00053092	0.00100071	0.000862229	0.000195282	0.000792848	0.000385992	0.000623916	0.00169524	0.000123544	0.000570361	0.000466166	0.000516887	0.000693047	0.000431544	0.000463404	6.18869e-05	0.000713247	0.000796567	5.70115e-05	0.000338885	0.000723389	0.000311488
EB1017	0.000183651	0.00200125	0.0734131	6.81896e-05	0.00319569	0.000767022	0.0094809	0.00336471	0.0163902	0.00318825	0.000269531	0.0734131	0.00052521	0.000535568	0.000562281	0.000431919	0.0734131	0.000767022	0.00796147	0.00142941	0.000772903	0.00260422	6.81896e-05	0.000485541	0.0734131	0.00237639	0.000216288	0.00877421	0.00213632	0.00158075	0.384861	0.000532672	0.00553592	0.00063261	0.0014692	0.000211896	0.000114664	0.0762457	0.000408584	0.127904	0.0245636	0.00198012	6.81896e-05	0.000454256	0.00251153	0.000122982	0.00463471	0.00297496	0.000680438
Ectothiorhodospiraceae	0.000325401	0.000829848	0.0379382	0.000623122	0.000575159	0.00628806	0.00379476	0.00192455	0.474988	0.0014706	0.000248875	0.0379382	0.00117652	0.000359233	0.000211427	0.000810772	0.0379382	0.00628806	8.93833e-05	0.00576573	0.00644249	0.00342027	0.000623122	0.000254318	0.0379382	0.0891915	0.000441177	0.0429437	0.0018704	0.00487988	0.00109549	0.00158557	0.00310309	0.000859622	0.000382472	8.7809e-05	0.00258102	0.00339377	0.00622165	0.000922596	0.000135968	0.00326889	0.000623122	0.000260255	0.00738613	0.000108203	0.000544879	0.00153784	0.00155846
Ellin515	0.000525503	0.00313595	0.0047652	7.24503e-05	0.00474739	0.00818873	0.00106068	0.00144305	0.00092842	0.000435448	0.00561717	0.0047652	0.00183859	0.000648128	0.00511395	0.00151673	0.0047652	0.00818873	0.00019462	0.00541548	0.00757405	0.00389042	7.24503e-05	0.0022223	0.0047652	0.00088904	0.000206671	0.00224604	0.00329686	0.00648606	0.000185317	0.00143833	0.00101889	0.000458379	0.00533853	0.000234962	0.00296337	0.000504724	0.000900557	0.000884623	0.000745279	0.00118731	7.24503e-05	0.000615722	0.00583615	7.65308e-05	0.000226305	0.00118665	0.000408461
Ellin517	0.00316218	0.0153709	0.834604	0.00208672	0.0710155	0.0047816	0.35483	0.00161433	0.494204	0.137609	0.00555696	0.834604	0.00243311	0.00170771	0.00210864	0.00054446	0.834604	0.0047816	0.0191686	0.0027829	0.00586439	0.00401184	0.00208672	0.00725083	0.834604	0.00576178	0.000817092	0.00311945	0.100242	0.00427816	0.0125593	0.00211436	0.336933	0.0027722	0.00195364	0.00659402	0.00312958	0.00366104	0.003845	0.0643989	0.00129862	0.0019188	0.00208672	0.00245811	0.0497403	0.000170127	0.00133059	0.00464921	0.0072454
Ellin6075	0.00162235	0.00127918	0.00823901	0.000495642	0.0033706	0.00198254	0.0044771	0.0510656	0.036	0.0110175	0.00482315	0.00823901	0.00184119	0.00128593	0.00209884	0.00246281	0.00823901	0.00198254	0.000952577	0.0433092	0.00216894	0.00125998	0.000495642	0.00167229	0.00823901	0.0165906	0.00190026	0.00317772	0.00819467	0.00169536	0.00471956	0.0014041	0.00202227	0.018195	0.000471843	0.000551895	0.0286456	0.00340418	0.0147457	0.00546756	0.00238631	0.000751265	0.000495642	0.00135607	0.00229823	0.00158977	0.000959179	0.0254556	0.0200629
Enterobacteriaceae	0.00110565	0.00357949	0.00842506	3.84994e-05	0.00665948	0.00163292	0.00108118	0.0005643	0.00181443	0.00046159	0.000922267	0.00842506	0.000292278	0.00284391	0.000957291	0.00992647	0.00842506	0.00163292	0.000808576	0.00181571	0.00157663	0.000840834	3.84994e-05	0.00139827	0.00842506	0.000858476	0.000535173	0.00081708	0.000882504	0.00184812	0.000373414	0.00102689	0.000840766	0.00041508	0.000227664	0.000359156	0.00122112	0.00031755	0.000311739	0.000876152	0.000222717	0.000408591	3.84994e-05	0.000402825	0.00129541	0.000114923	0.000253243	0.00170875	0.000414245
Enterococcaceae	0.000391822	0.00243187	0.00384223	0.000168	0.000801883	0.0734399	0.000642722	0.0019783	0.00175103	0.000838675	0.000553614	0.00384223	0.000754166	0.00063056	0.000944139	0.000625773	0.00384223	0.0734399	0.0113085	0.00197324	0.0716785	0.036557	0.000168	0.000975585	0.00384223	0.00142695	0.000188194	0.00151377	0.0010415	0.0601264	0.00159454	0.00100916	0.000559086	0.00300628	0.000201345	0.000425918	0.0128173	0.0134167	0.000608071	0.00250119	0.0232396	0.000736007	0.000168	0.000951456	0.0586153	0.000766945	0.000587858	0.00627277	0.0131196
Erysipelotrichaceae	0.00108802	0.000605693	0.00209904	0.00149771	0.0101814	0.00269499	0.00099349	0.0102312	0.00217408	0.000885686	0.000565179	0.00209904	0.000428031	0.00264162	0.00367512	0.00188736	0.00209904	0.00269499	0.00153089	0.010903	0.00290695	0.00144111	0.00149771	0.000388575	0.00209904	0.00147883	0.0322323	0.0346546	0.00352223	0.00273941	0.00106025	0.00305106	0.000423575	0.00687696	0.000591708	0.000450104	0.000615069	0.00209184	0.00416596	0.00232512	0.000756002	0.00124242	0.00149771	0.00102983	0.0022505	0.00094063	0.00168101	0.0287189	0.0274721
Erythrobacteraceae	0.000728844	0.00629798	0.0033612	0.000431942	0.00508746	0.00134165	0.00134192	0.0234104	0.0103952	0.00385012	0.00630768	0.0033612	0.0569144	0.00156034	0.00345604	0.00313118	0.0033612	0.00134165	0.00155374	0.0172463	0.00155636	0.000855377	0.000431942	0.00211661	0.0033612	0.00409624	0.0013187	0.00233029	0.00997286	0.0011826	0.00268843	0.00587218	0.0111359	0.00715521	0.00124511	0.00165524	0.00147042	0.0039503	0.00666894	0.00363134	0.00180182	0.000920435	0.000431942	0.00116542	0.0016805	0.00160627	0.00311746	0.0203861	0.032696
Eubacteriaceae	0.00207581	0.000556367	0.00201044	6.37042e-05	0.00115192	0.353758	0.00159122	0.000726927	0.00293307	0.00134495	0.000151526	0.00201044	0.000165516	0.00105578	0.000444412	0.000855492	0.00201044	0.353758	0.000265655	0.000649913	0.334514	0.30381	6.37042e-05	0.000428101	0.00201044	0.00349248	0.000303511	0.000418366	0.000924566	0.334351	0.000605432	0.00490031	0.00105931	0.00143343	0.00156205	7.9086e-05	0.000251702	0.0195111	0.000399067	0.00121509	0.000122369	0.000869964	6.37042e-05	0.0995494	0.308444	0.000165229	0.000319885	0.00985686	0.00196423
F16	0.00130384	0.000577545	0.00175454	0.000221842	0.000439537	0.00180873	0.000933173	0.00213398	0.000672076	0.000750369	0.000279095	0.00175454	0.000304875	0.00269674	0.000464597	0.0140094	0.00175454	0.00180873	0.000181059	0.0327412	0.00167984	0.00927051	0.000221842	0.00140186	0.00175454	0.0215342	0.000330702	0.000827049	0.00122685	0.00162193	0.000250295	0.000595438	0.000301132	0.000480825	0.00289146	9.58262e-05	0.00137884	0.000671661	0.000948481	0.00219406	0.00282675	0.000814342	0.000221842	0.0019827	0.00135613	9.30342e-05	0.000897497	0.000471937	0.000328198
FFCH4570	2.05547e-05	2.24816e-05	3.69701e-05	9.74841e-06	0.000136114	5.97475e-05	6.49745e-05	0.000579016	2.98761e-05	8.43815e-05	2.56983e-05	3.69701e-05	2.3495e-05	0.000214981	3.22525e-05	0.000522643	3.69701e-05	5.97475e-05	3.35898e-05	0.00105902	8.30604e-05	3.63144e-05	9.74841e-06	4.91115e-05	3.69701e-05	0.000119165	5.20518e-05	0.000113258	0.000336326	6.29606e-05	2.61973e-05	7.5471e-05	3.91474e-05	0.000235578	4.85835e-05	5.03911e-05	1.7873e-05	0.000382316	0.000144098	0.000165112	2.82703e-05	3.32448e-05	9.74841e-06	0.00369543	9.55076e-05	0.00120869	2.1058e-05	0.00176152	0.000836772
Fibrobacteraceae	0.0125966	0.000816639	0.00835703	0.00133475	0.00052114	4.55465e-05	0.00481785	0.00238769	0.00198846	0.000474944	0.000279432	0.00835703	0.00020122	0.00181882	0.00149827	0.000977949	0.00835703	4.55465e-05	0.00275465	0.00920729	6.05026e-05	4.79376e-05	0.00133475	0.000184866	0.00835703	0.000766903	0.000323515	0.000705853	0.0045109	0.000132522	0.000838467	0.000539498	0.000761408	0.000836495	0.000200556	0.000669048	7.93998e-05	0.0375065	0.0236402	0.000864884	8.98108e-05	0.00329787	0.00133475	0.0138362	0.00024181	0.000242826	4.45015e-05	0.00206844	0.000841107
Flammeovirgaceae	5.71266e-05	0.614119	0.0153194	0.00155083	0.000744846	9.40705e-05	0.00178655	0.00165614	0.00327749	0.00221415	4.85783e-05	0.0153194	0.00176994	0.00248309	3.75916e-05	0.00437864	0.0153194	9.40705e-05	0.00213607	0.000798253	0.000333012	6.59514e-05	0.00155083	0.290506	0.0153194	0.000352105	0.000543757	0.000274642	0.00184517	0.000155336	0.00143036	0.00052058	0.00159943	0.00509725	0.000399422	0.00021826	4.24184e-05	0.001065	0.00241679	0.0475712	0.0392571	0.00270914	0.00155083	0.000318559	0.000320001	8.57787e-05	2.39277e-05	0.00122193	0.000404683
Flavobacteriaceae	0.000979459	0.00607088	0.00261534	0.000619222	0.0132617	0.00204863	0.00150516	0.0102867	0.00692328	0.00219704	0.000822148	0.00261534	0.00389154	0.00102338	0.00979215	0.00200802	0.00261534	0.00204863	0.00343277	0.0338354	0.00264343	0.00100063	0.000619222	0.00207339	0.00261534	0.00361058	0.00177206	0.00543093	0.0151908	0.00180394	0.00333545	0.00247009	0.00171668	0.00907752	0.00124476	0.000291606	0.000631308	0.00260129	0.00271738	0.00920908	0.00162634	0.00065688	0.000619222	0.00127213	0.00272837	0.00151609	0.000353702	0.0260667	0.012856
Frankiaceae	9.57334e-05	5.14234e-05	0.00988192	1.94484e-05	0.000333928	0.0134714	0.00077264	0.00229225	0.00181633	0.000704689	0.000149217	0.00988192	5.14143e-05	0.00146576	6.69604e-05	0.00192999	0.00988192	0.0134714	0.00757906	0.000890829	0.0142793	0.00603013	1.94484e-05	0.000279401	0.00988192	0.000535351	0.000209955	0.00194612	0.000719848	0.00981114	5.58559e-05	0.0023727	0.00052557	0.00057644	7.81768e-05	9.36237e-05	0.000426432	0.000813044	0.000374673	0.000516251	0.000484121	0.000115666	1.94484e-05	8.89807e-05	0.0107916	0.000293402	0.000188142	0.00231123	0.0459628
Fusobacteriaceae	0.000522208	0.00321962	0.000511366	0.000164828	0.000802327	0.00326411	0.000241826	0.00200974	0.000596277	0.000794615	0.000286722	0.000511366	0.000264787	0.0922399	0.000717001	0.202915	0.000511366	0.00326411	0.00110873	0.00130449	0.00318701	0.00200744	0.000164828	0.0483088	0.000511366	0.000911038	0.0004317	0.00269151	0.00221534	0.00877892	0.00132458	0.00130546	0.000383414	0.00174599	0.000747088	0.000408636	0.000194886	0.00112261	0.00255293	0.000746994	0.000547487	0.000723341	0.000164828	0.000377774	0.00220597	0.000602629	0.00120984	0.00143558	0.00225498
Gaiellaceae	0.000242623	0.000315762	0.0646857	0.0010552	0.00185289	0.00245741	0.00781391	0.0013858	0.0151834	0.00233035	9.35831e-05	0.0646857	0.000204157	0.000744644	0.00309912	0.00221843	0.0646857	0.00245741	0.00207408	0.0103195	0.00248019	0.00109261	0.0010552	0.000227421	0.0646857	0.000803902	0.00188974	0.0808289	0.00221302	0.00226701	0.000927199	0.00653843	0.0049124	0.000607828	0.000500428	0.000154655	0.000160023	0.0016455	0.000304745	0.00128786	0.00126969	0.000746451	0.0010552	0.000491841	0.00324178	0.00021361	0.000194086	0.0037344	0.00553969
Gallionellaceae	9.37083e-05	5.18201e-05	0.0116168	2.06795e-05	0.000489316	0.00349723	0.00100354	0.00721658	0.00254308	0.00221024	0.000748219	0.0116168	0.000188429	0.000352041	0.00234475	0.000975004	0.0116168	0.00349723	0.000357312	0.00176402	0.00408368	0.00158088	2.06795e-05	0.00105411	0.0116168	0.0151529	0.000227592	0.00789953	0.000914884	0.00283495	0.000348656	0.000744029	0.0013641	0.00167617	0.00109537	0.000138239	0.00163615	0.000562181	0.000231705	0.000655802	0.000811065	0.000367414	2.06795e-05	0.000101218	0.00781402	0.000256276	0.0103822	0.00206105	0.113283
Gemellaceae	0.000297428	0.000512892	0.00160669	9.31613e-05	0.00101384	0.00146503	0.000377328	0.00138726	0.000425376	0.0102267	0.024316	0.00160669	0.000301826	0.00447989	0.000243765	0.00844683	0.00160669	0.00146503	0.000426285	0.00151428	0.00150489	0.000787009	9.31613e-05	0.000730797	0.00160669	0.000710287	0.000553149	0.00048163	0.000959618	0.00154226	0.000372853	0.000651538	0.000306024	0.000719251	0.000240368	0.000152503	0.000410556	0.000511709	0.00066775	0.000581501	0.000284387	0.000376599	9.31613e-05	0.000301971	0.00136743	0.000132072	0.000101166	0.00830375	0.00113165
Gemmataceae	0.00308882	0.00859542	0.777846	0.00149833	0.0450779	0.00297303	0.206387	0.00389832	0.278967	0.0788365	0.00254982	0.777846	0.001443	0.00116214	0.00101791	0.000423861	0.777846	0.00297303	0.0807229	0.00192384	0.00367672	0.00247776	0.00149833	0.00433845	0.777846	0.00344247	0.00135865	0.00249096	0.0584562	0.00260781	0.00802413	0.00224022	0.191953	0.00162593	0.00108031	0.00307763	0.00165553	0.00912864	0.0019345	0.0452832	0.000953381	0.0016073	0.00149833	0.00249423	0.0286544	0.000198894	0.00161947	0.0106799	0.00493114
Gemmatimonadaceae	0.000154649	0.00212254	0.00210978	0.00189656	0.000339628	0.000335876	0.000574641	0.000851086	0.00100541	0.00185461	5.63163e-05	0.00210978	0.717224	0.000540189	0.000456152	0.000142172	0.00210978	0.000335876	4.95936e-05	0.00279552	0.000352481	0.000175059	0.00189656	0.000582992	0.00210978	0.000378162	0.000323389	0.000229247	0.0083436	0.000293317	0.00065409	0.000409271	0.000383168	0.000752952	0.000123096	4.77547e-05	0.000474342	0.000267906	0.000616408	0.000550891	0.00202089	0.00593182	0.00189656	0.000120887	0.000362891	7.43687e-05	1.34976e-05	0.000389924	0.00104682
Geobacteraceae	0.00196825	0.00131424	0.00263442	0.00586453	0.000397359	0.000318961	0.000675566	0.0399704	0.0011537	0.000632951	0.00617615	0.00263442	0.000677376	0.000420001	0.000287341	0.000265084	0.00263442	0.000318961	0.000158921	0.0029482	0.000400547	0.000234466	0.00586453	0.000339773	0.00263442	0.00072689	0.00743298	0.000388266	0.00267271	0.000296331	0.0156391	0.000846485	0.000303129	0.00714563	0.000121681	9.05888e-05	0.00012841	0.00135849	0.000810509	0.00232951	7.61444e-05	0.000699486	0.00586453	0.00129835	0.000310783	0.00017254	6.0627e-05	0.00487339	0.00153412
Geodermatophilaceae	0.00434533	0.00108302	0.0259153	0.000123573	0.0101144	0.000511203	0.0156213	0.0382647	0.00646547	0.00748079	0.000859151	0.0259153	0.00268119	0.00057234	0.000751252	0.00113275	0.0259153	0.000511203	0.0011171	0.0110719	0.000620059	0.000283028	0.000123573	0.0013865	0.0259153	0.0032212	0.000854881	0.000369844	0.002599	0.000447571	0.000582912	0.000552261	0.0082411	0.0028478	0.000187187	0.00011736	0.00128556	0.00129899	0.00501951	0.00186146	0.000385118	0.00111896	0.000123573	0.00325626	0.00111884	0.000221561	0.000287869	0.0137466	0.00534835
Gomphosphaeriaceae	0.00141692	0.000501079	0.00602099	0.00011329	0.19666	0.000125355	0.00706408	0.0331043	0.00129358	0.00192905	0.000144851	0.00602099	0.000207666	0.000435748	0.00101292	0.00262919	0.00602099	0.000125355	0.000537395	0.0072388	0.000140081	9.82341e-05	0.00011329	0.00433782	0.00602099	0.00214302	0.000772326	0.000414267	0.00173072	0.000197592	0.00170739	0.0004698	0.0030339	0.00150239	0.00118534	0.000134873	0.000525942	0.000562688	0.00125161	0.0204785	0.00123835	0.0005742	0.00011329	0.00117578	0.000288815	0.00014483	0.000730837	0.0106114	0.0030907
Gordoniaceae	0.000137773	0.000243843	0.0339027	0.00408352	0.000730486	0.000183085	0.00399778	0.0013806	0.00820833	0.00140142	0.000111034	0.0339027	0.000224123	0.00473949	0.000394894	0.0115447	0.0339027	0.000183085	0.000592183	0.00143654	0.000378389	0.000156586	0.00408352	0.00200808	0.0339027	0.00540772	0.00114913	0.217895	0.00133138	0.000302664	0.000796268	0.000506608	0.00976951	0.000521387	0.000629062	0.0011113	0.000544908	0.000959573	0.000439221	0.00239361	0.000663014	0.000963917	0.00408352	0.000149079	0.00102207	0.000213488	0.0622411	0.000689469	0.00130249
Gracilibacteraceae	0.00193904	4.27104e-05	0.00312312	3.93038e-05	0.00886766	0.000617039	0.000768458	0.0010854	0.0020186	0.00143735	3.60721e-05	0.00312312	0.000284144	0.000197352	0.0018039	0.00071052	0.00312312	0.000617039	5.62298e-05	0.004617	0.000640212	0.000344383	3.93038e-05	9.58492e-05	0.00312312	0.0114326	0.000109729	0.00043967	0.00313308	0.000507178	0.000154826	0.000665047	0.000345395	0.00175249	0.0004412	5.92972e-05	0.803521	0.00100554	0.00826505	0.000579765	0.00408326	0.000457292	3.93038e-05	0.00143807	0.000769042	7.3806e-05	0.000368011	0.000780686	0.000434634
GZKB119	0.000815956	8.71338e-05	4.89503e-05	0.000640788	0.000333949	8.38471e-05	0.000270309	0.0324446	6.68434e-05	0.000109157	0.000373767	4.89503e-05	0.000156749	0.000297234	0.0005181	0.000303917	4.89503e-05	8.38471e-05	0.000787158	0.00223914	8.57686e-05	5.31408e-05	0.000640788	8.7217e-05	4.89503e-05	0.000263234	0.00046021	0.000142189	0.00110466	9.84816e-05	0.000133055	0.000156588	0.000100179	0.000356865	5.22969e-05	5.08933e-05	5.95704e-05	0.000243503	0.00150005	0.000533053	0.000118353	0.000239778	0.000640788	0.000684704	0.000101214	0.000128142	0.000357136	0.00280211	0.0147477
Halanaerobiaceae	0.0144178	0.00252419	0.00241488	0.00548722	0.000955155	0.000163031	0.00584622	0.0102655	0.00113569	0.00161507	0.00131439	0.00241488	0.000855011	0.00262632	0.00493736	0.00276164	0.00241488	0.000163031	0.0136962	0.0319502	0.00017464	0.000148533	0.00548722	0.000801667	0.00241488	0.00436412	0.00175897	0.00308424	0.0129829	0.000320797	0.00355677	0.00210922	0.000872971	0.00335506	0.000453987	0.0010769	0.000679492	0.0710184	0.0329629	0.00372621	0.00130938	0.00586419	0.00548722	0.0170322	0.000287216	0.00108131	0.000225342	0.00962077	0.00172397
Haliangiaceae	0.000511523	0.0113832	0.00293329	6.3568e-05	0.0010712	0.00659093	0.00075411	0.000934283	0.00058972	0.000177735	7.93985e-05	0.00293329	0.00139629	0.025905	0.00109326	0.0103736	0.00293329	0.00659093	0.00011973	0.00601075	0.00612075	0.00341973	6.3568e-05	0.00331089	0.00293329	0.000422159	0.00023208	0.000775055	0.00110789	0.00680859	8.49246e-05	0.000294044	0.000853012	0.000363618	0.000149757	0.000208769	0.000303976	0.000247	0.000577573	0.000857794	9.95981e-05	0.00079631	6.3568e-05	0.000588444	0.00466205	0.000107996	0.000200453	0.000615225	0.000255689
Halomonadaceae	0.00130572	0.00750428	0.000996621	0.000943541	0.00344613	0.00172774	0.00193906	0.00214978	0.00216363	0.012705	0.000143932	0.000996621	0.000818769	0.0050254	0.000603194	0.000504231	0.000996621	0.00172774	0.0003595	0.0167706	0.00186877	0.000896516	0.000943541	0.00164782	0.000996621	0.0680723	0.000334254	0.000901684	0.00298586	0.00136537	0.000534738	0.000457756	0.000301765	0.00256207	0.00358659	0.000441524	0.228914	0.0157534	0.00191229	0.00113021	0.132815	0.000683121	0.000943541	0.00115434	0.00206971	0.000165262	0.00272515	0.00181783	0.00125127
Haloplasmataceae	0.00165387	0.00313827	0.00473019	0.0310064	0.00181114	0.000726784	0.0031464	0.0111516	0.0114295	0.00203754	0.00152974	0.00473019	0.0149308	0.0016222	0.0171551	0.00220519	0.00473019	0.000726784	0.000402817	0.0320085	0.000712559	0.000570982	0.0310064	0.000825038	0.00473019	0.00474221	0.0289522	0.00199731	0.027246	0.000782776	0.00140366	0.00365143	0.00160919	0.015333	0.00135649	0.00060181	0.00176833	0.0050723	0.0520587	0.00231811	0.00110295	0.00143673	0.0310064	0.00190138	0.000748255	0.000596672	0.000898785	0.00888481	0.00425494
Halothiobacillaceae	0.000495709	9.57451e-05	0.00212251	7.48187e-05	0.00809326	0.000548076	0.000545829	0.00451056	0.000422664	0.00037151	0.000128801	0.00212251	0.00174662	0.0015449	0.0359532	0.0132647	0.00212251	0.000548076	0.0025094	0.0146559	0.000513134	0.00038395	7.48187e-05	0.00302254	0.00212251	0.00068205	0.00256941	0.00166432	0.0207122	0.000983698	0.00153213	0.00632786	0.000269438	0.00071666	0.000342584	0.000135767	0.000288247	0.000436842	0.000884283	0.00279186	0.000105401	0.00148502	7.48187e-05	0.000339373	0.000540833	0.000110723	0.000106066	0.00138495	0.00104797
Helicobacteraceae	0.00195372	0.00274822	0.00494736	0.00115217	0.0102843	0.00719868	0.00340082	0.049761	0.00308469	0.00771976	0.00358538	0.00494736	0.00261288	0.00609507	0.00361398	0.0105452	0.00494736	0.00719868	0.00383744	0.0589365	0.00839261	0.00365524	0.00115217	0.00431481	0.00494736	0.0116832	0.00298747	0.00651109	0.0202029	0.00592734	0.00346479	0.00286847	0.0039358	0.0202068	0.00683502	0.00797559	0.00223549	0.0155084	0.013643	0.0111375	0.00351034	0.00346803	0.00115217	0.00311848	0.00827569	0.0106398	0.00239765	0.0927609	0.0543936
Holophagaceae	8.6541e-05	0.00012431	0.00152708	3.33531e-05	0.000504146	0.000441601	0.000247428	0.0014034	0.000375299	0.000767459	0.000376466	0.00152708	9.70199e-05	0.0834448	0.000183079	0.0173697	0.00152708	0.000441601	0.000394872	0.00100433	0.000466849	0.00024623	3.33531e-05	0.00140605	0.00152708	0.000233519	0.000202673	0.00112108	0.000888509	0.00215334	0.00018553	0.000458055	0.000243155	0.000572145	8.03826e-05	4.33059e-05	6.34222e-05	0.000916848	0.000615804	0.000438919	0.00271351	0.00019258	3.33531e-05	0.000153664	0.00041865	9.28626e-05	0.000373801	0.00219941	0.00613308
Hydrogenophilaceae	0.000210323	0.000104473	0.00119187	0.115814	0.000714723	0.000463665	0.000218198	0.0018616	0.000336402	0.000382317	5.48986e-05	0.00119187	0.000483768	0.000735399	3.54217e-05	0.00153808	0.00119187	0.000463665	0.000508763	0.00211127	0.0028147	0.000227215	0.115814	0.000464936	0.00119187	0.0603374	0.0222316	0.00492875	0.00051564	0.000582981	0.000898544	0.000265467	0.000348779	0.000740291	0.000556701	0.000197869	0.000218363	0.00120365	0.000680396	0.00429129	0.00319826	0.00191797	0.115814	9.46253e-05	0.00048628	7.56136e-05	0.699628	0.00104655	0.00202015
Hydrogenothermaceae	2.05547e-05	2.24816e-05	3.69701e-05	9.74841e-06	0.000136114	5.97475e-05	6.49745e-05	0.000579016	2.98761e-05	8.43815e-05	2.56983e-05	3.69701e-05	2.3495e-05	0.000214981	3.22525e-05	0.000522643	3.69701e-05	5.97475e-05	3.35898e-05	0.00105902	8.30604e-05	3.63144e-05	9.74841e-06	4.91115e-05	3.69701e-05	0.000119165	5.20518e-05	0.000113258	0.000336326	6.29606e-05	2.61973e-05	7.5471e-05	3.91474e-05	0.000235578	4.85835e-05	5.03911e-05	1.7873e-05	0.000382316	0.000144098	0.000165112	2.82703e-05	3.32448e-05	9.74841e-06	0.00369543	9.55076e-05	0.00120869	2.1058e-05	0.00176152	0.000836772
Hyphomicrobiaceae	0.000559649	0.0178602	0.139794	0.00131729	0.00309515	0.00539788	0.0163526	0.00524129	0.0430129	0.00865682	0.000369488	0.139794	0.0798069	0.00625327	0.000543908	0.00076089	0.139794	0.00539788	0.000621667	0.00510361	0.00549992	0.00269112	0.00131729	0.00403663	0.139794	0.00445365	0.000739934	0.00114413	0.0065619	0.00445306	0.00151253	0.000615544	0.014944	0.00267185	0.000424605	0.00118049	0.00143931	0.00294421	0.00252679	0.00406129	0.12603	0.0205808	0.00131729	0.000550756	0.00842064	0.000541402	0.00351606	0.00648192	0.0026952
Hyphomonadaceae	0.00310994	0.00118163	0.275901	0.000209969	0.00773981	0.0012811	0.0430061	0.0242356	0.063668	0.0173768	0.0017808	0.275901	0.000281595	0.000692055	0.000615643	0.000792769	0.275901	0.0012811	0.00197623	0.0116901	0.00154761	0.000809097	0.000209969	0.0010129	0.275901	0.00560273	0.000680426	0.000424544	0.0121058	0.000995353	0.000751805	0.000498833	0.0251225	0.00703548	0.000306379	0.000550254	0.00250395	0.0035718	0.0310938	0.00449352	0.000349776	0.00109385	0.000209969	0.00251201	0.00784411	0.000177916	0.000386615	0.00925673	0.00361338
Ignavibacteriaceae	0.00197248	0.00133447	0.00261048	0.00584923	0.00040315	0.000332727	0.000674906	0.0399666	0.00115143	0.000623897	0.00607032	0.00261048	0.00067872	0.000417695	0.000293286	0.000264328	0.00261048	0.000332727	0.000153477	0.00297956	0.000416888	0.000243911	0.00584923	0.000338832	0.00261048	0.000729108	0.00749636	0.000387505	0.00269978	0.000306685	0.0154899	0.000847527	0.00029996	0.00710221	0.000116799	9.07588e-05	0.000126929	0.00136237	0.000837668	0.00231465	7.69069e-05	0.000700291	0.00584923	0.00133308	0.000320965	0.00017482	6.22847e-05	0.00488824	0.00151456
Intrasporangiaceae	0.00100262	0.00958107	0.0780544	0.000235293	0.00260706	0.00293239	0.0092463	0.00308586	0.0186989	0.0026152	0.0019445	0.0780544	0.000828873	0.000694361	0.000805108	0.000779738	0.0780544	0.00293239	0.000925977	0.0028451	0.0038555	0.00135756	0.000235293	0.00244704	0.0780544	0.0014954	0.000405283	0.000903017	0.00454904	0.00228596	0.000582551	0.000480556	0.0208283	0.00134831	0.00025384	0.00182034	0.0259912	0.000964954	0.00117284	0.00348867	0.00431331	0.000762738	0.000235293	0.00167213	0.00556212	0.000382659	0.00083903	0.0155965	0.0072434
Isosphaeraceae	0.000300892	0.000178889	0.0076305	0.000102039	0.471659	3.9723e-05	0.00561863	0.0257148	0.00136331	0.00172739	6.43517e-05	0.0076305	0.000216865	0.000258326	0.000446491	0.000428154	0.0076305	3.9723e-05	0.00122522	0.00855814	5.08832e-05	4.16988e-05	0.000102039	0.00092272	0.0076305	0.00460088	0.00042361	0.000416383	0.00257561	0.00019598	0.00539889	0.000625221	0.000932039	0.00278377	0.000688325	0.000293097	0.000726442	0.000914836	0.000278814	0.0553714	0.00281605	0.000692288	0.000102039	0.000423077	0.000282341	0.000141943	0.00120805	0.0140708	0.0021451
Kiloniellaceae	0.00185647	0.000424537	0.00042657	2.39324e-05	0.000736943	0.0118227	0.000964613	0.000550188	0.000113139	0.000156869	0.000120381	0.00042657	4.11019e-05	0.000243297	2.26391e-05	0.00055535	0.00042657	0.0118227	7.79023e-05	0.000519094	0.0106329	0.00560311	2.39324e-05	0.000272689	0.00042657	0.000157923	8.91683e-05	0.000191957	0.000484768	0.00971852	0.000311901	0.000214787	9.62575e-05	0.000971565	0.00128748	3.11956e-05	2.07191e-05	0.0159959	0.000137102	0.000717592	5.11468e-05	0.000689518	2.39324e-05	0.0955601	0.00878669	0.000501203	5.87128e-05	0.0054203	0.00119357
Kineosporiaceae	0.00427242	0.0152441	0.83256	0.00216632	0.0706369	0.00478534	0.354949	0.00163386	0.490736	0.136701	0.00544546	0.83256	0.00251016	0.00170358	0.00219312	0.000543166	0.83256	0.00478534	0.0195705	0.0028683	0.00585706	0.00402813	0.00216632	0.00717684	0.83256	0.00574693	0.000818331	0.00310117	0.100583	0.00427984	0.012964	0.00218398	0.334418	0.00278174	0.0020168	0.00647595	0.0030898	0.0037644	0.00402172	0.0642263	0.0012677	0.0023006	0.00216632	0.00326085	0.0494469	0.00017189	0.00132433	0.0046296	0.00715387
Koribacteraceae	0.00046179	0.00729942	0.5054	0.00034629	0.0121689	0.00244555	0.0574688	0.00362835	0.128478	0.0250556	0.000572548	0.5054	0.000832318	0.000942769	0.00565619	0.00312189	0.5054	0.00244555	0.0056823	0.00351893	0.00296347	0.00121052	0.00034629	0.0142566	0.5054	0.00405878	0.000688049	0.00234395	0.0178902	0.00190628	0.00114927	0.0023512	0.118782	0.0037116	0.000618383	0.0152072	0.00474142	0.00116854	0.0018372	0.0115705	0.000883239	0.000491638	0.00034629	0.000574834	0.0146094	0.000430859	0.00334227	0.00467847	0.00993624
Ktedonobacteraceae	0.00316218	0.0153709	0.834604	0.00208672	0.0710155	0.0047816	0.35483	0.00161433	0.494204	0.137609	0.00555696	0.834604	0.00243311	0.00170771	0.00210864	0.00054446	0.834604	0.0047816	0.0191686	0.0027829	0.00586439	0.00401184	0.00208672	0.00725083	0.834604	0.00576178	0.000817092	0.00311945	0.100242	0.00427816	0.0125593	0.00211436	0.336933	0.0027722	0.00195364	0.00659402	0.00312958	0.00366104	0.003845	0.0643989	0.00129862	0.0019188	0.00208672	0.00245811	0.0497403	0.000170127	0.00133059	0.00464921	0.0072454
Lachnospiraceae	0.000597987	0.00327182	0.00226511	0.000460984	0.00479358	0.00345239	0.00129569	0.04557	0.00216465	0.00338506	0.00749961	0.00226511	0.00153834	0.00189896	0.00270079	0.00260902	0.00226511	0.00345239	0.00155222	0.042853	0.00428297	0.00221743	0.000460984	0.00264357	0.00226511	0.00824159	0.00261962	0.0020529	0.0134607	0.00289754	0.00224818	0.00236253	0.0023352	0.0744518	0.00129051	0.00202774	0.000811279	0.00695983	0.0123667	0.00609153	0.00380367	0.0011576	0.000460984	0.0011911	0.00385725	0.00530598	0.00274852	0.0599312	0.0431686
Lactobacillaceae	0.000370096	0.00195421	0.00325717	0.000252793	0.0222888	0.00285649	0.00129666	0.0145172	0.00180563	0.0092214	0.00192869	0.00325717	0.00165014	0.00123884	0.00138221	0.00113584	0.00325717	0.00285649	0.00583937	0.0263443	0.00353666	0.00164207	0.000252793	0.000835107	0.00325717	0.00636878	0.00171648	0.00378403	0.00637032	0.00225223	0.00745407	0.00392237	0.0035798	0.00853627	0.00184436	0.00163696	0.00158735	0.0185595	0.00335914	0.00930719	0.011462	0.00291172	0.000252793	0.00141646	0.00323819	0.00275343	0.003442	0.100407	0.00948768
LD19	0.000187549	2.26771e-05	0.00133059	0.017424	0.00110014	0.000691055	0.000239826	0.00179667	0.000391514	0.000516837	2.91607e-05	0.00133059	0.000521983	0.00105343	3.15986e-05	0.00228028	0.00133059	0.000691055	0.000319808	0.00292841	0.00345465	0.000406971	0.017424	0.000619496	0.00133059	0.0919537	0.00245845	0.00585056	0.000598486	0.000810535	0.00156416	0.00031215	0.000380712	0.00113325	8.94296e-05	0.000187096	0.000368225	0.00188825	0.00109592	0.00702561	0.00523741	0.00321509	0.017424	4.33128e-05	0.000710911	8.79521e-05	0.799271	0.00102446	0.00292462
Legionellaceae	8.64485e-05	0.00248454	0.0057395	0.000594191	0.279593	0.000607046	0.00391201	0.0221963	0.00107133	0.00130712	0.000117795	0.0057395	0.000364944	0.00161195	0.000754067	0.000842689	0.0057395	0.000607046	0.00223178	0.0065168	0.000623461	0.000320627	0.000594191	0.00102994	0.0057395	0.00370491	0.000627137	0.000883848	0.00199179	0.000880062	0.0263577	0.00055197	0.000606486	0.00255479	0.000303544	0.000223501	0.000691721	0.00456362	0.000527383	0.0639115	0.0247993	0.000474995	0.000594191	0.00023818	0.000810525	0.000176187	0.00165645	0.00868919	0.00258855
Leptospiraceae	0.00190765	4.47191e-05	0.00307962	4.76527e-05	0.00883714	0.000666928	0.000772539	0.00107864	0.00203404	0.00142887	3.908e-05	0.00307962	0.000279118	0.000196267	0.00178382	0.000713295	0.00307962	0.000666928	5.77912e-05	0.00454289	0.000691704	0.000374424	4.76527e-05	9.28967e-05	0.00307962	0.0112606	0.000108699	0.000433449	0.00314031	0.000547586	0.00015489	0.000664508	0.000339359	0.00176862	0.000555497	6.61368e-05	0.802885	0.000995274	0.00812158	0.000587703	0.00401486	0.000452442	4.76527e-05	0.00141567	0.000825306	7.81482e-05	0.00036085	0.000833376	0.000426797
Leptotrichiaceae	0.000259385	0.0010544	0.00218961	0.000158518	0.000865085	0.00326801	0.000462365	0.00178757	0.000621088	0.000548973	0.000485501	0.00218961	0.000275205	0.152244	0.000974927	0.0828913	0.00218961	0.00326801	0.00105514	0.00137417	0.00326623	0.00157697	0.000158518	0.00698874	0.00218961	0.000716084	0.000879473	0.0111739	0.00271447	0.00968852	0.000351896	0.00131589	0.000620664	0.00106254	0.000341335	0.000115559	0.000148619	0.000700915	0.0016352	0.00171519	0.00101641	0.000372624	0.000158518	0.000413995	0.0024541	0.000478378	0.00532977	0.00173239	0.00257863
Leuconostocaceae	0.0148653	0.000685486	0.00303983	0.000969341	0.00426087	0.00124392	0.008133	0.00166325	0.000728206	0.00286972	0.000120946	0.00303983	0.00312212	0.00046911	0.000999108	0.00131381	0.00303983	0.00124392	9.55171e-05	0.00239568	0.00117001	0.00412971	0.000969341	0.00143461	0.00303983	0.0057302	0.000203695	0.000771795	0.0232697	0.00106045	0.00036344	0.000272832	0.101131	0.00189455	0.0689945	0.340359	0.000447625	0.00464999	0.0072991	0.00127684	0.000508379	0.0514985	0.000969341	0.0129204	0.00117734	0.000739955	0.000436891	0.0116481	0.00210312
Listeriaceae	6.73125e-05	8.70742e-05	0.000167841	3.33239e-05	0.000279504	0.000238258	0.000126088	0.00103097	0.000108851	0.000153813	8.25431e-05	0.000167841	7.68394e-05	0.000171315	0.000105526	0.000454696	0.000167841	0.000238258	7.94574e-05	0.00106673	0.000292897	0.000129702	3.33239e-05	0.000101932	0.000167841	0.000250677	4.62665e-05	0.000133447	0.000642869	0.000189509	7.90179e-05	8.37977e-05	0.000119442	0.000517596	0.000199818	0.000119187	5.29694e-05	0.000324051	0.000307715	0.000287125	9.82201e-05	0.000103366	3.33239e-05	0.000106162	0.000292142	4.34804e-05	6.57981e-05	0.00236811	0.00106587
Mamiellaceae	9.39129e-05	0.000222537	0.00325611	2.06535e-05	0.00048007	8.51645e-05	0.00101837	0.0102421	0.000674665	0.291353	0.000128352	0.00325611	0.000583958	0.000299029	0.000762032	0.000304552	0.00325611	8.51645e-05	0.000472707	0.00319955	9.28558e-05	0.000204255	2.06535e-05	0.000111747	0.00325611	0.00178647	0.000119968	0.0018197	0.000980146	8.74248e-05	0.000189576	0.000335862	0.000242073	0.00113047	0.000155572	5.71423e-05	0.000585278	0.00181271	0.00095395	0.00087533	0.000348681	0.000149159	2.06535e-05	0.000107339	0.000175207	0.000146367	0.000316181	0.00548067	0.00179597
Marinilabiaceae	0.00550546	0.00347384	0.00141886	0.0070041	0.000716795	0.000147128	0.0022214	0.00604001	0.000761131	0.000837016	0.00133808	0.00141886	0.00218866	0.00535201	0.002041	0.00229	0.00141886	0.000147128	0.00168345	0.018141	0.000159374	0.000127277	0.0070041	0.0011895	0.00141886	0.00149215	0.00156545	0.0036051	0.00667446	0.000253404	0.00711547	0.00228163	0.00631698	0.00326792	0.000453924	0.000901642	0.00156894	0.0272881	0.0172848	0.00293926	0.00227608	0.0117606	0.0070041	0.00723238	0.000215622	0.000601425	0.000470121	0.00515561	0.00124366
mb2424	0.000825966	0.0021575	0.00327031	0.000531568	0.00100937	0.00115215	0.00139499	0.0018549	0.000739373	0.00110315	0.000439847	0.00327031	0.000222385	0.000903257	0.00126099	0.00137964	0.00327031	0.00115215	8.40001e-05	0.00515653	0.00152542	0.00123132	0.000531568	0.000609089	0.00327031	0.00132892	0.00111668	0.000229223	0.0309601	0.000977829	6.86746e-05	0.000653658	0.00117731	0.0265198	0.00150792	0.00297179	0.0090739	0.000680214	0.372165	0.00178762	0.00011558	0.00178456	0.000531568	0.00101813	0.000978756	0.000150511	0.0126032	0.00474664	0.00141971
Methylobacteriaceae	0.000578254	0.00286994	0.598409	0.000529026	0.0168378	0.00381849	0.0843914	0.00409239	0.135672	0.0378356	0.000798298	0.598409	0.000704905	0.00141514	0.00093688	0.000666348	0.598409	0.00381849	0.00641358	0.00249806	0.00430274	0.00205436	0.000529026	0.00224152	0.598409	0.00314586	0.000579496	0.00137646	0.0255437	0.00295672	0.00238251	0.00149988	0.0822961	0.00388483	0.000609334	0.00103751	0.00626715	0.00147386	0.00494285	0.0153284	0.00050614	0.000578024	0.000529026	0.00049325	0.0178635	0.000452676	0.0016279	0.00363549	0.0564294
Methylococcaceae	0.00046812	0.00489934	0.00069813	4.15056e-05	0.000775215	0.000500071	0.000522949	0.000982093	0.000195318	0.00101665	8.86293e-05	0.00069813	0.000361978	0.000859831	0.00220785	0.000415168	0.00069813	0.000500071	0.0338382	0.00138365	0.000540496	0.0002872	4.15056e-05	0.00139077	0.00069813	0.00177077	0.000202215	0.00121921	0.000604121	0.000323792	0.0192717	0.00108935	0.000971451	0.000434172	0.000358587	0.000778951	0.000253929	0.0803045	0.00050023	0.0115643	0.11968	0.0015037	4.15056e-05	0.000647307	0.000524512	0.000214749	0.00323557	0.00588216	0.000486473
Methylocystaceae	9.91006e-05	0.000346734	0.0345344	6.40456e-05	0.00136062	0.000141439	0.00365398	0.00216619	0.00915317	0.00169959	0.000539083	0.0345344	0.000621329	0.00212745	0.00483425	0.000340955	0.0345344	0.000141439	0.000847743	0.00240183	0.000187366	8.74895e-05	6.40456e-05	0.00197007	0.0345344	0.000582429	0.000367652	0.00283053	0.00249178	0.000197149	0.000829936	0.00108588	0.171601	0.00226819	0.000338367	0.0249746	0.000250941	0.00224093	0.00394706	0.00114813	0.00238699	0.000347487	6.40456e-05	0.000324824	0.00108084	0.000149773	0.00117255	0.00536406	0.00514273
Methylophilaceae	0.000342155	0.000896034	0.00986564	0.000325391	0.000741725	0.00184827	0.00178519	0.00611103	0.0025404	0.00720753	0.00136161	0.00986564	0.000597568	0.000878185	0.00146454	0.00134886	0.00986564	0.00184827	0.000310387	0.00546855	0.00207888	0.00091403	0.000325391	0.0010619	0.00986564	0.0200605	0.000410135	0.00291931	0.00295064	0.00153458	0.000496651	0.00085555	0.00190316	0.00436755	0.00649925	0.000541345	0.00243342	0.00494806	0.000806508	0.000961602	0.013741	0.000539649	0.000325391	0.000411594	0.0052841	0.000337994	0.00558316	0.00361272	0.0787733
Microbacteriaceae	0.000176156	0.000566029	0.00610572	4.93493e-05	0.000810783	0.772184	0.00150185	0.000905664	0.00694786	0.00307022	0.000105253	0.00610572	0.00214871	0.00209813	0.00145219	0.00133815	0.00610572	0.772184	0.000388563	0.00112222	0.734477	0.565244	4.93493e-05	0.000529105	0.00610572	0.00736488	0.000417186	0.000589336	0.00114352	0.642973	0.000586007	0.0105115	0.00242335	0.000688249	0.000480372	0.000145697	0.000558008	0.002475	0.000443014	0.00123177	0.000361689	0.000313715	4.93493e-05	0.0040501	0.586242	0.000285222	0.000555654	0.00732552	0.00208533
Micrococcaceae	0.000365648	0.000456228	0.0167865	9.11081e-05	0.00190974	0.00481353	0.00233132	0.0017796	0.00354911	0.000848814	0.000216554	0.0167865	0.000162297	0.000668896	0.000752688	0.00123484	0.0167865	0.00481353	0.140166	0.000780458	0.00510215	0.00214385	9.11081e-05	0.000335729	0.0167865	0.000713271	0.000424473	0.00107174	0.00161944	0.00374038	0.000272085	0.00852845	0.00124734	0.00055787	0.000435243	0.000143497	0.000569359	0.0125169	0.000890858	0.00704896	0.00140445	0.000367457	9.11081e-05	0.000384752	0.00425222	0.000231236	0.000194989	0.00276186	0.0201147
Micromonosporaceae	0.00316947	0.000176002	0.00202062	0.000145506	0.00238227	0.197092	0.00703141	0.0005794	0.00252448	0.0541378	0.000230356	0.00202062	0.00400635	0.000596279	0.00037263	0.000680854	0.00202062	0.197092	0.00181309	0.00788591	0.189068	0.100407	0.000145506	0.000170171	0.00202062	0.100703	0.000268767	0.0027943	0.00301661	0.164743	0.00168134	0.0022497	0.000695778	0.002337	0.000779715	0.000947885	0.00354799	0.0733021	0.00500118	0.00188912	0.00511619	0.0209844	0.000145506	0.00340578	0.156972	0.000120275	0.00218524	0.00167937	0.000940703
Microthrixaceae	0.000793832	0.000781927	0.0411245	0.207517	0.00224843	0.000497597	0.00545242	0.00161634	0.00920519	0.005433	0.00755691	0.0411245	0.000786548	0.0013006	0.000576848	0.000662255	0.0411245	0.000497597	0.000384106	0.00155286	0.000597624	0.000311547	0.207517	0.0003876	0.0411245	0.00144121	0.0388715	0.00129915	0.00403674	0.00096377	0.000108931	0.0188361	0.00375915	0.00128409	0.0818536	0.000826331	0.000142049	0.00147386	0.0011749	0.00221288	0.000496235	0.000581545	0.207517	0.000793131	0.0014292	0.000113541	0.00380805	0.00502929	0.000645692
mitochondria	0.00830319	0.000801241	0.00256399	0.00675521	0.00952998	0.00198538	0.00814524	0.00989671	0.00114033	0.00643791	0.00240437	0.00256399	0.00177483	0.00217504	0.00214573	0.00233647	0.00256399	0.00198538	0.00115085	0.0107551	0.00219253	0.00149997	0.00675521	0.00183732	0.00256399	0.0108667	0.00158159	0.0011567	0.0317902	0.00179634	0.0023582	0.0027923	0.0180696	0.00553892	0.0974913	0.0637011	0.00104664	0.014171	0.0150043	0.00571588	0.0015917	0.0200988	0.00675521	0.0131137	0.00221814	0.00271626	0.00382575	0.0401813	0.0114717
ML1228J-1	0.00295317	0.00146437	0.0110864	0.00109419	0.00184395	0.0046817	0.0035673	0.0103844	0.140899	0.00147803	0.00277706	0.0110864	0.0187994	0.000814747	0.010167	0.00192633	0.0110864	0.0046817	0.00048658	0.011067	0.00478546	0.00261888	0.00109419	0.000520719	0.0110864	0.0217445	0.00201348	0.0165708	0.0131648	0.00377641	0.0146908	0.0162446	0.00156541	0.0032454	0.00870902	0.000700333	0.0349502	0.00612139	0.00859564	0.00460511	0.00197818	0.0020355	0.00109419	0.00274399	0.00526601	0.000685445	0.00262417	0.0070291	0.00533899
MND4	9.38353e-05	0.000224025	0.00327337	2.03932e-05	0.000487062	8.6507e-05	0.00102069	0.0103417	0.000679737	0.291596	0.0001292	0.00327337	0.000591526	0.000301363	0.000768427	0.000306984	0.00327337	8.6507e-05	0.000477421	0.00323841	9.50329e-05	0.000205063	2.03932e-05	0.000112268	0.00327337	0.00179742	0.000121143	0.00182157	0.00098854	8.80576e-05	0.000192525	0.000338103	0.000245561	0.00113799	0.000158601	5.9036e-05	0.000590905	0.00182345	0.000961169	0.00088658	0.000354843	0.000150216	2.03932e-05	0.000107295	0.000178032	0.000148847	0.00031955	0.0055282	0.00182918
Moraxellaceae	0.00085801	0.00130747	0.030428	0.000288204	0.00369421	0.0110037	0.00416635	0.00217442	0.00768948	0.00113885	0.00971588	0.030428	0.000301828	0.001015	0.0009714	0.000595402	0.030428	0.0110037	0.000998359	0.00326378	0.0124282	0.0049639	0.000288204	0.000758097	0.030428	0.00148885	0.000259519	0.00159971	0.00270196	0.00874999	0.000233734	0.0009614	0.00249313	0.00110309	0.00175739	0.000103856	0.00239493	0.00114499	0.000832259	0.000904629	0.0010269	0.00046057	0.000288204	0.000915924	0.0147657	0.000760659	0.00102202	0.0133876	0.00780807
Moritellaceae	2.05547e-05	2.24816e-05	3.69701e-05	9.74841e-06	0.000136114	5.97475e-05	6.49745e-05	0.000579016	2.98761e-05	8.43815e-05	2.56983e-05	3.69701e-05	2.3495e-05	0.000214981	3.22525e-05	0.000522643	3.69701e-05	5.97475e-05	3.35898e-05	0.00105902	8.30604e-05	3.63144e-05	9.74841e-06	4.91115e-05	3.69701e-05	0.000119165	5.20518e-05	0.000113258	0.000336326	6.29606e-05	2.61973e-05	7.5471e-05	3.91474e-05	0.000235578	4.85835e-05	5.03911e-05	1.7873e-05	0.000382316	0.000144098	0.000165112	2.82703e-05	3.32448e-05	9.74841e-06	0.00369543	9.55076e-05	0.00120869	2.1058e-05	0.00176152	0.000836772
Mycobacteriaceae	0.00012628	7.49591e-05	0.00296822	2.54387e-05	0.000439348	0.00106088	0.000371293	0.00322127	0.000622594	0.00214143	0.000162261	0.00296822	4.53322e-05	0.00159872	0.000113709	0.000349336	0.00296822	0.00106088	0.000615217	0.000422023	0.00114856	0.000521515	2.54387e-05	0.000242127	0.00296822	0.00249868	0.00105579	0.000452177	0.000303212	0.000895133	5.9534e-05	0.000312038	0.000162922	0.00264416	0.000175763	0.000122018	9.84212e-05	0.00182975	0.000304824	0.000392951	8.8907e-05	9.83487e-05	2.54387e-05	0.000131789	0.00280795	0.000196637	0.0248607	0.00173764	0.0773561
Mycoplasmataceae	0.00808605	0.00268847	0.469432	0.000183517	0.00993039	0.00149639	0.0547333	0.000400256	0.106818	0.0119455	0.000463835	0.469432	0.000225528	0.0048282	0.000565189	0.00456621	0.469432	0.00149639	0.00140388	0.00111846	0.00170606	0.00074701	0.000183517	0.00138373	0.469432	0.000995649	0.000162808	0.000445051	0.0113883	0.00131042	0.00073097	0.00127177	0.0352613	0.000249683	0.000295566	0.00234472	0.000323968	0.000467352	0.000391429	0.00539012	0.000128795	0.000538229	0.000183517	0.000996476	0.0122174	6.49886e-05	0.00139292	0.00159335	0.000799178
Myxococcaceae	0.00316218	0.0153709	0.834604	0.00208672	0.0710155	0.0047816	0.35483	0.00161433	0.494204	0.137609	0.00555696	0.834604	0.00243311	0.00170771	0.00210864	0.00054446	0.834604	0.0047816	0.0191686	0.0027829	0.00586439	0.00401184	0.00208672	0.00725083	0.834604	0.00576178	0.000817092	0.00311945	0.100242	0.00427816	0.0125593	0.00211436	0.336933	0.0027722	0.00195364	0.00659402	0.00312958	0.00366104	0.003845	0.0643989	0.00129862	0.0019188	0.00208672	0.00245811	0.0497403	0.000170127	0.00133059	0.00464921	0.0072454
Nakamurellaceae	0.00145751	0.00229981	0.000618907	0.0169483	0.000450624	0.000124564	0.000792922	0.00251129	0.000235066	0.001347	0.000214601	0.000618907	0.000557371	0.0174098	0.000392447	0.000724241	0.000618907	0.000124564	0.000229842	0.00996219	0.000121436	0.000105114	0.0169483	0.000770015	0.000618907	0.00186719	0.00251341	0.00440988	0.00295373	0.000137868	0.000899382	0.00153307	0.000421797	0.00726606	0.00112007	0.00012699	0.00715961	0.00845166	0.0032798	0.000719908	0.00292721	0.00118394	0.0169483	0.00224304	0.00012408	0.000160646	2.08155e-05	0.00131073	0.000228049
Nautiliaceae	0.00191195	4.29538e-05	0.00312958	3.82778e-05	0.0088637	0.000608052	0.000760508	0.0010873	0.00200366	0.00143758	3.60174e-05	0.00312958	0.000281463	0.000197142	0.00180908	0.000709414	0.00312958	0.000608052	5.63091e-05	0.00461447	0.000631075	0.000339424	3.82778e-05	9.61489e-05	0.00312958	0.0114242	0.000109022	0.000438867	0.00311409	0.000500159	0.000154376	0.000663902	0.000346281	0.00175312	0.000427046	5.88571e-05	0.802988	0.00100545	0.00826479	0.000579985	0.0040828	0.000451678	3.82778e-05	0.0014152	0.000759639	7.37582e-05	0.000368225	0.000783539	0.000435983
Neisseriaceae	0.00124386	0.000771758	0.00161146	0.000552558	0.00131523	0.0029241	0.00142555	0.00494438	0.00128366	0.000986897	0.000887116	0.00161146	0.000387457	0.0379616	0.00139383	0.106226	0.00161146	0.0029241	0.00134839	0.0026691	0.00285733	0.00172121	0.000552558	0.00862046	0.00161146	0.00129136	0.00117626	0.0152642	0.00451363	0.00582794	0.000898104	0.00163506	0.00052978	0.00174203	0.00197553	0.000342123	0.00136918	0.00215595	0.00317205	0.00150331	0.00231909	0.000942927	0.000552558	0.00126916	0.00216189	0.000492985	0.00110019	0.00281368	0.00357163
Nitriliruptoraceae	0.000187549	2.26771e-05	0.00133059	0.017424	0.00110014	0.000691055	0.000239826	0.00179667	0.000391514	0.000516837	2.91607e-05	0.00133059	0.000521983	0.00105343	3.15986e-05	0.00228028	0.00133059	0.000691055	0.000319808	0.00292841	0.00345465	0.000406971	0.017424	0.000619496	0.00133059	0.0919537	0.00245845	0.00585056	0.000598486	0.000810535	0.00156416	0.00031215	0.000380712	0.00113325	8.94296e-05	0.000187096	0.000368225	0.00188825	0.00109592	0.00702561	0.00523741	0.00321509	0.017424	4.33128e-05	0.000710911	8.79521e-05	0.799271	0.00102446	0.00292462
Nitrosomonadaceae	8.57616e-05	5.19103e-05	0.00597774	2.2625e-05	0.000284503	7.15896e-05	0.000661464	0.001467	0.00109151	0.000223649	0.736527	0.00597774	7.2507e-05	0.000297538	0.000221049	0.000137443	0.00597774	7.15896e-05	5.67233e-05	0.00227436	8.43626e-05	4.84569e-05	2.2625e-05	9.03814e-05	0.00597774	0.000320412	0.000102626	0.000291338	0.00600448	7.48454e-05	0.000939746	0.00109697	0.000380633	0.000449448	0.000483687	5.9548e-05	4.15297e-05	0.000598866	0.0010293	0.000299345	6.48231e-05	7.85223e-05	2.2625e-05	0.00011915	0.000167853	0.000102355	2.80411e-05	0.0110933	0.000810479
Nitrospiraceae	0.00168017	0.00220489	0.335559	0.000342803	0.25326	0.00113348	0.0473164	0.0121075	0.0768692	0.0165794	0.00035088	0.335559	0.000769099	0.00253827	0.000443608	0.000343719	0.335559	0.00113348	0.00248167	0.00513923	0.00132791	0.000573435	0.000342803	0.00113851	0.335559	0.00308133	0.000280036	0.000581521	0.0122321	0.00096053	0.00368844	0.000677367	0.0326257	0.00200885	0.000933825	0.000646909	0.000703958	0.00122997	0.000621656	0.0356716	0.00120221	0.000950997	0.000342803	0.00191482	0.00905606	0.000153254	0.000698867	0.00981302	0.00179769
Nocardiaceae	0.000537346	0.00157032	0.00237559	0.0030759	0.00208985	0.000938736	0.0009006	0.0100455	0.00210003	0.00186103	0.00146954	0.00237559	0.00152888	0.00125598	0.000959398	0.00111832	0.00237559	0.000938736	0.0016101	0.00574302	0.00203053	0.000667669	0.0030759	0.000771166	0.00237559	0.0181322	0.00106849	0.0031512	0.00314138	0.00102305	0.0130608	0.00603008	0.00452962	0.00255479	0.00108688	0.00116698	0.00052324	0.00994492	0.00177392	0.00972419	0.0151811	0.00358357	0.0030759	0.000839154	0.000976351	0.000798057	0.313175	0.0118786	0.0076707
Nocardioidaceae	0.000242252	0.000813989	0.00973681	0.00342669	0.000717474	0.00146876	0.0010505	0.00219498	0.00508322	0.00297665	0.000239164	0.00973681	0.000327766	0.00140607	0.000817367	0.00963673	0.00973681	0.00146876	0.00029002	0.00256149	0.00277745	0.00081891	0.00342669	0.0106944	0.00973681	0.0306572	0.000571487	0.0423421	0.00186581	0.00119601	0.000473954	0.000417932	0.00269165	0.00110772	0.000436756	0.00020547	0.00135445	0.00133161	0.000569417	0.00121456	0.000849611	0.0012973	0.00342669	0.000224934	0.00337046	0.000257557	0.26528	0.00183136	0.0256793
Nostocaceae	0.0013893	0.00282875	0.00197639	0.000612011	0.00877584	0.00180073	0.00170807	0.0943072	0.0065607	0.0137801	0.00479698	0.00197639	0.00527798	0.00331935	0.00850972	0.00433668	0.00197639	0.00180073	0.00223369	0.0681296	0.0021406	0.0011579	0.000612011	0.00293374	0.00197639	0.0120566	0.00855538	0.00303032	0.0202641	0.00164822	0.00719474	0.00484615	0.00405778	0.0365413	0.00213466	0.0019117	0.00320014	0.00856626	0.0153978	0.0141596	0.00565162	0.00188093	0.000612011	0.00179226	0.00223152	0.0052381	0.002794	0.0656147	0.0554226
NS9	0.0267237	0.000809546	0.000793853	0.0033652	0.00216162	0.000215243	0.0169068	0.000455743	0.000218893	0.000185167	0.000444905	0.000793853	5.3131e-05	0.0887412	0.000330962	0.00238875	0.000793853	0.000215243	6.55965e-05	0.000592937	0.000266567	0.000144984	0.0033652	0.000352992	0.000793853	0.00256671	0.000240754	0.000131726	0.00305748	0.000233905	4.28558e-05	0.000174315	0.00594142	0.000223582	0.00050563	7.20964e-05	2.49589e-05	0.000742011	0.00349527	0.000476614	0.000390965	0.00653725	0.0033652	0.0517573	0.000195245	6.38057e-05	0.000163217	0.0109457	0.000631233
o_[Brevinematales]_unclassified	0.00709424	0.00194347	0.000748687	7.62429e-05	0.00269176	0.0250922	0.00362753	0.000888965	0.000330148	0.000404051	0.00050743	0.000748687	0.000114257	0.000349482	3.88965e-05	0.000575936	0.000748687	0.0250922	0.000366377	0.000465995	0.0233346	0.0206519	7.62429e-05	0.000955058	0.000748687	0.000675461	0.000184738	0.000595947	0.00157076	0.0241005	0.00107325	0.00069667	0.000331634	0.00316638	0.00517246	0.000133272	2.17171e-05	0.0537626	0.000450198	0.00250293	0.000136344	0.00267441	7.62429e-05	0.274905	0.0220855	7.47116e-05	0.000211497	0.0169926	0.00183221
o_[Cloacamonales]_unclassified	0.0137325	0.00080968	0.00816908	0.0013286	0.000518293	4.81478e-05	0.00518678	0.00246391	0.00194945	0.000483782	0.000285519	0.00816908	0.000205556	0.00181433	0.00151636	0.00101149	0.00816908	4.81478e-05	0.00284106	0.0095091	6.35738e-05	4.94528e-05	0.0013286	0.000186096	0.00816908	0.000794856	0.000333588	0.000731186	0.0046624	0.000136071	0.000869261	0.000552055	0.000750022	0.000862508	0.000194473	0.000673296	7.75608e-05	0.038446	0.0239978	0.000889947	9.21931e-05	0.0035612	0.0013286	0.0151676	0.000241505	0.0002512	4.58309e-05	0.00212085	0.000871488
o_[Pedosphaerales]_unclassified	0.00316218	0.0153709	0.834604	0.00208672	0.0710155	0.0047816	0.35483	0.00161433	0.494204	0.137609	0.00555696	0.834604	0.00243311	0.00170771	0.00210864	0.00054446	0.834604	0.0047816	0.0191686	0.0027829	0.00586439	0.00401184	0.00208672	0.00725083	0.834604	0.00576178	0.000817092	0.00311945	0.100242	0.00427816	0.0125593	0.00211436	0.336933	0.0027722	0.00195364	0.00659402	0.00312958	0.00366104	0.003845	0.0643989	0.00129862	0.0019188	0.00208672	0.00245811	0.0497403	0.000170127	0.00133059	0.00464921	0.0072454
o_[Roseiflexales]_unclassified	0.0552361	0.000255379	0.00242931	0.00218104	0.00190436	0.00815541	0.0364375	0.000958218	0.00168826	0.0546648	0.000450133	0.00242931	0.000443742	0.00128751	0.000700613	0.000717708	0.00242931	0.00815541	0.0035571	0.0113435	0.00844734	0.00379736	0.00218104	0.000176981	0.00242931	0.0959954	0.000572098	0.00323203	0.0137966	0.00588173	0.00309934	0.000944353	0.000747468	0.00290936	0.00435023	0.00110926	0.00544943	0.0980488	0.00401451	0.00298088	0.0061282	0.0159079	0.00218104	0.0460285	0.00987668	0.000136533	0.00155758	0.00152855	0.000938538
o_[Saprospirales]_unclassified	0.00227377	0.0108474	0.801976	0.00734247	0.053412	0.00411492	0.263563	0.00156232	0.366393	0.105853	0.00492433	0.801976	0.00223716	0.00136234	0.00154728	0.000633101	0.801976	0.00411492	0.0139524	0.00229861	0.00494969	0.00352708	0.00734247	0.00507938	0.801976	0.00456796	0.00140484	0.00273643	0.0763121	0.00376209	0.0089205	0.00484682	0.250885	0.00300464	0.0156086	0.00530847	0.00219082	0.00290853	0.00326686	0.0489353	0.000978089	0.00156019	0.00734247	0.00178153	0.0375849	0.000155477	0.00097084	0.00428927	0.00523639
o_0319-7L14_unclassified	0.00709424	0.00194347	0.000748687	7.62429e-05	0.00269176	0.0250922	0.00362753	0.000888965	0.000330148	0.000404051	0.00050743	0.000748687	0.000114257	0.000349482	3.88965e-05	0.000575936	0.000748687	0.0250922	0.000366377	0.000465995	0.0233346	0.0206519	7.62429e-05	0.000955058	0.000748687	0.000675461	0.000184738	0.000595947	0.00157076	0.0241005	0.00107325	0.00069667	0.000331634	0.00316638	0.00517246	0.000133272	2.17171e-05	0.0537626	0.000450198	0.00250293	0.000136344	0.00267441	7.62429e-05	0.274905	0.0220855	7.47116e-05	0.000211497	0.0169926	0.00183221
o_11-24_unclassified	0.000145609	2.65049e-05	0.00939971	0.0214626	0.00141556	0.000775675	0.00109681	0.00052215	0.0020376	0.0065223	0.0152813	0.00939971	6.97321e-05	0.00074232	0.00128271	0.000740923	0.00939971	0.000775675	7.47547e-05	0.00309192	0.000893952	0.000374158	0.0214626	0.000372227	0.00939971	0.00186206	0.00291508	0.00145236	0.0024316	0.00154679	9.78712e-05	0.039442	0.00129733	0.00087928	0.164892	0.000690035	0.000136804	0.00205096	0.00108173	0.00254922	7.64081e-05	0.000360147	0.0214626	0.000459392	0.000888697	0.000107301	0.000242853	0.00820627	0.000657989
o_32-20_unclassified	5.59697e-05	0.0301431	0.00100079	0.0032061	0.00192923	0.000107564	0.000281783	0.0011129	0.000651579	0.00231255	4.86815e-05	0.00100079	0.00271743	0.0191559	9.31067e-05	0.000261103	0.00100079	0.000107564	0.000117776	0.00151418	0.00016531	6.239e-05	0.0032061	0.00672146	0.00100079	0.0120169	0.00101604	0.000413002	0.000375628	0.00014162	0.000730219	0.00021605	0.000327546	0.00238197	9.29721e-05	4.93265e-05	0.00539655	0.00247641	0.000177713	0.0024628	0.408515	0.000360771	0.0032061	5.76422e-05	0.00017857	5.80931e-05	0.00421978	0.000703288	0.000483239
o_A-2AF_unclassified	0.000949508	0.00256196	0.00375215	0.000399137	0.00101971	0.00058337	0.00165213	0.00190222	0.000827521	0.00128407	0.00032347	0.00375215	0.000231874	0.000457751	0.00132078	0.00145926	0.00375215	0.00058337	8.45023e-05	0.00556387	0.000775571	0.000883263	0.000399137	0.000719855	0.00375215	0.000719706	0.00120487	0.000225759	0.0328349	0.000533321	5.3081e-05	0.000670075	0.00127449	0.0279131	0.00130307	0.00332603	0.0105494	0.000665126	0.40351	0.00187124	7.94493e-05	0.00192537	0.000399137	0.000925195	0.000580923	0.000124943	0.00151741	0.00358849	0.00158285
o_Acidimicrobiales_unclassified	0.000586725	0.0145094	0.00192452	0.000243764	0.0030737	0.0145709	0.000590232	0.0140862	0.000864445	0.000638547	0.000226423	0.00192452	0.000569934	0.000809273	0.000416645	0.0112011	0.00192452	0.0145709	0.0111986	0.00269387	0.0143717	0.00710743	0.000243764	0.00350377	0.00192452	0.0022725	0.000610237	0.00242467	0.00112692	0.0153209	0.0203432	0.000331075	0.000301699	0.0616441	0.000475646	0.000111434	0.0002604	0.00535428	0.00464245	0.0851787	0.00115644	0.00110629	0.000243764	0.00130328	0.0136207	0.000225778	0.0183417	0.00159536	0.00466857
o_Actinomycetales_unclassified	0.00279586	0.000597968	0.164939	0.000566968	0.00468259	0.398828	0.0224026	0.00107258	0.145346	0.00868375	0.000328484	0.164939	0.00171707	0.00115695	0.000825225	0.00102937	0.164939	0.398828	0.000879858	0.00292103	0.382487	0.203899	0.000566968	0.000587786	0.164939	0.0263146	0.000439242	0.0083367	0.00948452	0.332657	0.000849159	0.0047144	0.0207183	0.00089658	0.00508162	0.000621517	0.0137809	0.00165417	0.00267122	0.00369082	0.00086609	0.00141681	0.000566968	0.00370215	0.320679	0.000264716	0.000588771	0.0048126	0.00253434
o_agg27_unclassified	0.000187549	2.26771e-05	0.00133059	0.017424	0.00110014	0.000691055	0.000239826	0.00179667	0.000391514	0.000516837	2.91607e-05	0.00133059	0.000521983	0.00105343	3.15986e-05	0.00228028	0.00133059	0.000691055	0.000319808	0.00292841	0.00345465	0.000406971	0.017424	0.000619496	0.00133059	0.0919537	0.00245845	0.00585056	0.000598486	0.000810535	0.00156416	0.00031215	0.000380712	0.00113325	8.94296e-05	0.000187096	0.000368225	0.00188825	0.00109592	0.00702561	0.00523741	0.00321509	0.017424	4.33128e-05	0.000710911	8.79521e-05	0.799271	0.00102446	0.00292462
o_AKIW781_unclassified	0.000251679	0.00223978	0.00804398	9.24562e-05	0.00364027	0.000474789	0.00163244	0.00230158	0.0016654	0.0013643	5.03104e-05	0.00804398	0.000128749	0.000585272	0.000815328	0.000417623	0.00804398	0.000474789	0.400536	0.00115216	0.000481033	0.000224237	9.24562e-05	0.000450074	0.00804398	0.0026986	0.000358777	0.000764831	0.000728806	0.000608277	0.0080855	0.000369872	0.000871582	0.000552749	0.000207327	0.000279507	0.0001802	0.0785483	0.000421779	0.0267572	0.0393125	0.000432104	9.24562e-05	0.000725427	0.000542933	0.000127773	0.000862327	0.00550876	0.00449832
o_ASSO-13_unclassified	0.00014043	9.47131e-05	0.0047816	2.92938e-05	0.000839228	0.78465	0.00148296	0.0010029	0.00785285	0.0031554	8.26477e-05	0.0047816	0.000259742	0.00263477	0.00139194	0.00176365	0.0047816	0.78465	0.000449288	0.00109742	0.773398	0.707	2.92938e-05	0.000292189	0.0047816	0.00894518	0.000511281	0.000571476	0.00116877	0.772879	0.000696309	0.0123168	0.0025619	0.000669506	0.000532742	0.000140824	0.000608052	0.0031574	0.000510816	0.00131944	0.000138962	0.000324741	2.92938e-05	0.00522958	0.710865	0.000276731	0.000691055	0.00797985	0.00229579
o_B07_WMSP1_unclassified	0.00269849	0.0122183	0.828437	0.00163604	0.0591668	0.00361912	0.286263	0.00125803	0.397965	0.111258	0.00411108	0.828437	0.00179685	0.00143096	0.00152838	0.000463484	0.828437	0.00361912	0.0149901	0.00233596	0.004462	0.00302797	0.00163604	0.00567869	0.828437	0.00452037	0.000631951	0.00240578	0.0806106	0.00322995	0.00948297	0.00162493	0.271464	0.00209763	0.00150714	0.00503544	0.00275297	0.00410319	0.00454127	0.0517147	0.00091269	0.00156844	0.00163604	0.00213608	0.0398905	0.000139173	0.001067	0.00370588	0.00570387
o_Bacillales_unclassified	0.00174977	0.00923919	0.793388	0.00148376	0.045444	0.00287722	0.220018	0.00141748	0.306389	0.087588	0.00318223	0.793388	0.00406849	0.00303181	0.00242092	0.000665913	0.793388	0.00287722	0.0112235	0.00330525	0.00354485	0.00243982	0.00148376	0.00419344	0.793388	0.00348409	0.00106666	0.00194379	0.0639171	0.00258421	0.00717886	0.00172121	0.208878	0.00264656	0.00136116	0.00360612	0.00312874	0.00241483	0.00369537	0.041909	0.00308314	0.00427978	0.00148376	0.00139008	0.0309459	0.000173598	0.000767742	0.00329326	0.00437819
o_Bacteroidales_unclassified	0.00954718	0.00218218	0.00137365	0.00488705	0.00191225	0.000468061	0.00441903	0.0197642	0.00117134	0.00110642	0.00417536	0.00137365	0.00123832	0.00346214	0.0292931	0.00400258	0.00137365	0.000468061	0.00377621	0.048182	0.000469372	0.00035211	0.00488705	0.000938706	0.00137365	0.00478852	0.0023614	0.00301825	0.0235321	0.000652001	0.00270061	0.0137789	0.00195668	0.00700464	0.000923023	0.00125932	0.00168848	0.0498783	0.0380027	0.00265131	0.000930339	0.00466673	0.00488705	0.0125543	0.000539009	0.00183644	0.000232513	0.0165759	0.00433204
o_BD7-3_unclassified	0.000871981	0.00244631	0.255541	0.000162415	0.00747999	0.000981166	0.0314851	0.00475172	0.0587644	0.00990282	0.000614546	0.255541	0.0004687	0.00056593	0.000309959	0.000376707	0.255541	0.000981166	0.00543	0.00156781	0.00111863	0.000942769	0.000162415	0.00063812	0.255541	0.00199246	0.00027171	0.0116737	0.00725005	0.00182038	0.50999	0.000557229	0.0222344	0.000802467	0.00201966	0.000344848	0.000195733	0.0725046	0.000500111	0.162568	0.00534304	0.00114799	0.000162415	0.000932309	0.00711505	9.78318e-05	0.00201143	0.00198982	0.00104892
o_Burkholderiales_unclassified	0.000811333	0.00130572	0.232725	0.00139616	0.00431836	0.0045835	0.0273515	0.010028	0.053318	0.00909182	0.00551264	0.232725	0.000282858	0.000734882	0.000186208	0.000685134	0.232725	0.0045835	0.0040621	0.00127364	0.00496212	0.00210131	0.00139616	0.000548447	0.232725	0.000833188	0.00160973	0.000830031	0.00735655	0.00337953	0.0038292	0.00134069	0.0205955	0.00206063	0.00022683	0.000352139	0.000523892	0.000799778	0.000797841	0.00436776	0.000299052	0.000326308	0.00139616	0.000619052	0.00930323	0.000202482	0.000225421	0.00251835	0.0214858
o_Caulobacterales_unclassified	5.69995e-05	0.612368	0.0153709	0.00156581	0.000756306	9.47131e-05	0.00180777	0.00172254	0.00328941	0.00224994	4.95829e-05	0.0153709	0.00180062	0.0025082	3.69131e-05	0.00443055	0.0153709	9.47131e-05	0.00215528	0.000842416	0.000329992	6.64535e-05	0.00156581	0.292095	0.0153709	0.000360917	0.00055354	0.000276305	0.00187157	0.000156062	0.00145644	0.000532764	0.00162168	0.00513341	0.000402629	0.000222071	4.29538e-05	0.00109441	0.00244589	0.047848	0.0396268	0.00275274	0.00156581	0.00031954	0.000321103	8.96778e-05	2.26771e-05	0.00129154	0.000418108
o_CCU21_unclassified	6.52821e-05	0.0316297	0.00114649	0.00370949	0.00261288	0.000136933	0.000455144	0.00201022	0.00084855	0.00595384	7.14734e-05	0.00114649	0.00330521	0.0240205	7.41061e-05	0.000420554	0.00114649	0.000136933	0.000206147	0.00376313	0.000199805	7.73228e-05	0.00370949	0.00913813	0.00114649	0.0262837	0.000917463	0.000838632	0.000406394	0.000171214	0.00103884	0.00031192	0.000423958	0.00348565	0.000119459	7.33522e-05	0.0101224	0.0057307	0.000259879	0.00347587	0.432641	0.000466396	0.00370949	6.08061e-05	0.000241704	0.000108664	0.00458665	0.00131385	0.00111769
o_CFB-26_unclassified	0.00150466	8.93839e-05	0.00277396	0.000133171	0.00602896	0.00136242	0.00211398	0.0928784	0.000556213	0.000588078	0.000208635	0.00277396	0.000509516	0.00075796	0.698363	0.00090968	0.00277396	0.00136242	0.000119215	0.0635904	0.00137338	0.000616226	0.000133171	0.00017952	0.00277396	0.00116742	0.00823164	0.00068966	0.1235	0.001304	0.00037561	0.322475	0.0014361	0.00138118	0.00203038	8.27942e-05	0.00264015	0.00072258	0.00927758	0.00101245	0.000101347	0.00129165	0.000133171	0.00153545	0.00100477	0.000151488	4.02858e-05	0.00148968	0.00296459
o_Chlorophyta_unclassified	0.00150713	0.00759291	0.00557135	0.000101872	0.00129397	0.0200287	0.00226482	0.00309895	0.000937801	0.000431018	0.000130156	0.00557135	0.00475498	0.00104102	0.00397114	0.000859659	0.00557135	0.0200287	0.000425403	0.00473625	0.0184708	0.00948852	0.000101872	0.0050951	0.00557135	0.00045587	0.0003613	0.00041174	0.00305514	0.0158061	0.000111702	0.000733643	0.00227115	0.000888415	0.00041532	0.000593763	0.000907508	0.000510885	0.00150863	0.00159493	0.00014705	0.00239958	0.000101872	0.00188012	0.0139377	0.000137644	0.000475239	0.00231599	0.000837899
o_Chromatiales_unclassified	0.0017746	0.00902325	0.720372	0.00330743	0.0264458	0.00193034	0.136134	0.00122334	0.183917	0.0523195	0.00170088	0.720372	0.00318986	0.000827221	0.00125684	0.000367673	0.720372	0.00193034	0.00877219	0.00141172	0.00232881	0.00133377	0.00330743	0.003893	0.720372	0.00372808	0.00045418	0.00122714	0.0451075	0.00146871	0.00394602	0.000957425	0.125316	0.00106481	0.00105965	0.00214131	0.000994583	0.00322549	0.00151933	0.0237975	0.00037481	0.00083927	0.00330743	0.00131348	0.0185524	0.000128279	0.000451196	0.00448151	0.0040516
o_Clostridiales_unclassified	0.0013755	0.0035117	0.022863	0.00149432	0.0107098	0.00399761	0.00378088	0.0154671	0.00589598	0.00387255	0.00212845	0.022863	0.00277889	0.00086762	0.0232215	0.00116527	0.022863	0.00399761	0.000951947	0.0155816	0.00535045	0.00201366	0.00149432	0.00114856	0.022863	0.00280213	0.00101471	0.00112526	0.0201549	0.00308936	0.00117943	0.00661244	0.00472571	0.00686672	0.00815834	0.00119408	0.0361279	0.00365854	0.0134679	0.00449203	0.00166272	0.00324121	0.00149432	0.00184054	0.00585416	0.00262546	0.0041188	0.0358423	0.0111849
o_Cryptophyta_unclassified	0.504261	0.000245315	0.00578987	0.000535879	0.00123433	0.000227281	0.241569	0.00224901	0.00117664	0.00185968	0.000165417	0.00578987	0.00100234	0.00269662	0.00230991	0.00197029	0.00578987	0.000227281	0.00154462	0.00194292	0.000230839	0.000143238	0.000535879	0.00339841	0.00578987	0.00147052	0.000280494	0.000425153	0.0891449	0.000210552	0.000527171	0.000810483	0.000587703	0.000613448	0.00549756	0.00121627	0.00176372	0.00849433	0.00673206	0.000516643	0.000716963	0.181591	0.000535879	0.402194	0.000402637	0.000111434	5.53757e-05	0.00115681	0.000710117
o_CW040_unclassified	0.00142645	0.00106067	0.00300414	0.00307987	0.000810357	0.000316114	0.000704733	0.0272515	0.00109681	0.000492642	0.00306225	0.00300414	0.000480778	0.000320979	0.000361364	0.000293295	0.00300414	0.000316114	0.000324589	0.00265806	0.000359848	0.000234779	0.00307987	0.000257414	0.00300414	0.000578969	0.00405597	0.00191039	0.00191705	0.000481058	0.0747947	0.000598378	0.000260497	0.00413898	0.000503862	9.9778e-05	0.00014401	0.00848796	0.000855971	0.0195912	0.000323618	0.000452586	0.00307987	0.000999801	0.000341056	0.000171798	0.00013208	0.00355303	0.00127722
o_DH61_unclassified	0.736448	0.000103435	0.00361074	0.000950314	0.00126645	0.000105243	0.320353	0.00270183	0.000793803	0.00214431	0.000137162	0.00361074	0.00158751	0.00401772	0.00235583	0.00132385	0.00361074	0.000105243	0.00212123	0.00216556	0.00011367	9.0901e-05	0.000950314	0.00117701	0.00361074	0.00222634	0.000254501	0.000530328	0.118678	0.0001051	0.000429783	0.00090438	0.000671791	0.000459642	0.00887965	0.00224906	0.00326241	0.0113704	0.00473213	0.000497762	9.62506e-05	0.26183	0.000950314	0.471939	0.000242057	9.59482e-05	1.85778e-05	0.00113078	0.00100639
o_DS-18_unclassified	0.00316218	0.0153709	0.834604	0.00208672	0.0710155	0.0047816	0.35483	0.00161433	0.494204	0.137609	0.00555696	0.834604	0.00243311	0.00170771	0.00210864	0.00054446	0.834604	0.0047816	0.0191686	0.0027829	0.00586439	0.00401184	0.00208672	0.00725083	0.834604	0.00576178	0.000817092	0.00311945	0.100242	0.00427816	0.0125593	0.00211436	0.336933	0.0027722	0.00195364	0.00659402	0.00312958	0.00366104	0.003845	0.0643989	0.00129862	0.0019188	0.00208672	0.00245811	0.0497403	0.000170127	0.00133059	0.00464921	0.0072454
o_Ellin329_unclassified	0.000948191	0.00190905	0.319718	0.000172379	0.0168665	0.00165278	0.0374142	0.0175184	0.0731138	0.0110313	0.000789152	0.319718	0.000488937	0.000909364	0.145589	0.000551804	0.319718	0.00165278	0.00140408	0.0250818	0.00180829	0.000868383	0.000172379	0.00114162	0.319718	0.00222106	0.00114886	0.00125472	0.0357011	0.00132675	0.00062557	0.0497918	0.0267226	0.00192385	0.00164821	0.000405475	0.063261	0.000786618	0.00499861	0.00609197	0.000502103	0.000762738	0.000172379	0.000938003	0.00900591	0.000306385	0.000714064	0.00312118	0.00184852
o_Ellin6067_unclassified	0.000789275	0.00562194	0.00190394	0.000206818	0.00168909	0.000917456	0.000518754	0.0169422	0.000984687	0.00021801	4.86991e-05	0.00190394	0.000350461	0.00137466	0.000209849	0.0291076	0.00190394	0.000917456	0.00225604	0.00141346	0.00123847	0.000424107	0.000206818	0.00243777	0.00190394	0.00589294	0.00056948	0.00748991	0.000892389	0.00364832	0.00607692	0.000284385	0.000188828	0.0146788	0.000287019	9.83181e-05	0.000115022	0.00208491	0.0114143	0.0999453	0.000866015	0.00212528	0.000206818	0.0018899	0.00277044	0.000132011	0.0383572	0.000383001	0.00453225
o_Ellin6513_unclassified	0.00159472	0.000348615	0.00181433	2.71541e-05	0.00123961	0.00480073	0.00121282	0.00202759	0.00065812	0.0020057	0.000430449	0.00181433	9.89815e-05	0.000394286	0.000186986	0.000549987	0.00181433	0.00480073	0.00084358	0.00198255	0.00655786	0.00203472	2.71541e-05	0.000196968	0.00181433	0.000972605	0.000214189	0.00175842	0.00337236	0.00346275	6.82034e-05	0.000237934	0.00256535	0.000932226	0.000140369	0.00126939	0.00171472	0.00057998	0.000280697	0.000909821	0.00026394	0.000898699	2.71541e-05	0.00293523	0.0066492	0.000339823	0.000229514	0.027223	0.00922632
o_Elusimicrobiales_unclassified	0.000145609	2.65049e-05	0.00939971	0.0214626	0.00141556	0.000775675	0.00109681	0.00052215	0.0020376	0.0065223	0.0152813	0.00939971	6.97321e-05	0.00074232	0.00128271	0.000740923	0.00939971	0.000775675	7.47547e-05	0.00309192	0.000893952	0.000374158	0.0214626	0.000372227	0.00939971	0.00186206	0.00291508	0.00145236	0.0024316	0.00154679	9.78712e-05	0.039442	0.00129733	0.00087928	0.164892	0.000690035	0.000136804	0.00205096	0.00108173	0.00254922	7.64081e-05	0.000360147	0.0214626	0.000459392	0.000888697	0.000107301	0.000242853	0.00820627	0.000657989
o_envOPS12_unclassified	0.00196825	0.00131424	0.00263442	0.00586453	0.000397359	0.000318961	0.000675566	0.0399704	0.0011537	0.000632951	0.00617615	0.00263442	0.000677376	0.000420001	0.000287341	0.000265084	0.00263442	0.000318961	0.000158921	0.0029482	0.000400547	0.000234466	0.00586453	0.000339773	0.00263442	0.00072689	0.00743298	0.000388266	0.00267271	0.000296331	0.0156391	0.000846485	0.000303129	0.00714563	0.000121681	9.05888e-05	0.00012841	0.00135849	0.000810509	0.00232951	7.61444e-05	0.000699486	0.00586453	0.00129835	0.000310783	0.00017254	6.0627e-05	0.00487339	0.00153412
o_EW055_unclassified	0.000174512	0.000781474	0.145559	0.000131599	0.00704849	0.176978	0.017517	0.00338093	0.0354056	0.00737474	0.000518344	0.145559	0.000142574	0.000699247	0.00108395	0.000426043	0.145559	0.176978	0.00448819	0.0016182	0.172513	0.0910227	0.000131599	0.00038682	0.145559	0.00249234	0.0024952	0.000688505	0.00400542	0.147358	0.00638212	0.0230168	0.0135937	0.0016872	0.00114479	0.00042672	0.000249476	0.00145864	0.000662203	0.00415856	0.000280852	0.000335702	0.000131599	0.000781691	0.14602	0.000314587	0.00094587	0.0843329	0.00173833
o_FAC88_unclassified	0.00709424	0.00194347	0.000748687	7.62429e-05	0.00269176	0.0250922	0.00362753	0.000888965	0.000330148	0.000404051	0.00050743	0.000748687	0.000114257	0.000349482	3.88965e-05	0.000575936	0.000748687	0.0250922	0.000366377	0.000465995	0.0233346	0.0206519	7.62429e-05	0.000955058	0.000748687	0.000675461	0.000184738	0.000595947	0.00157076	0.0241005	0.00107325	0.00069667	0.000331634	0.00316638	0.00517246	0.000133272	2.17171e-05	0.0537626	0.000450198	0.00250293	0.000136344	0.00267441	7.62429e-05	0.274905	0.0220855	7.47116e-05	0.000211497	0.0169926	0.00183221
o_Flavobacteriales_unclassified	0.00709424	0.00194347	0.000748687	7.62429e-05	0.00269176	0.0250922	0.00362753	0.000888965	0.000330148	0.000404051	0.00050743	0.000748687	0.000114257	0.000349482	3.88965e-05	0.000575936	0.000748687	0.0250922	0.000366377	0.000465995	0.0233346	0.0206519	7.62429e-05	0.000955058	0.000748687	0.000675461	0.000184738	0.000595947	0.00157076	0.0241005	0.00107325	0.00069667	0.000331634	0.00316638	0.00517246	0.000133272	2.17171e-05	0.0537626	0.000450198	0.00250293	0.000136344	0.00267441	7.62429e-05	0.274905	0.0220855	7.47116e-05	0.000211497	0.0169926	0.00183221
o_GCA004_unclassified	0.00699216	0.00189141	0.000735408	7.40103e-05	0.00264329	0.0247948	0.00357373	0.000868879	0.000322498	0.000394618	0.000491877	0.000735408	0.000111075	0.000349387	3.70951e-05	0.000586919	0.000735408	0.0247948	0.000348202	0.000433358	0.0230573	0.0204068	7.40103e-05	0.000935615	0.000735408	0.000644054	0.000183002	0.000578197	0.00152952	0.0238157	0.00105822	0.000681476	0.000321759	0.00312626	0.00507383	0.000121615	2.18091e-05	0.0533618	0.000425731	0.0024598	0.000133089	0.00262859	7.40103e-05	0.273152	0.0218238	7.04507e-05	0.000204812	0.0167978	0.00184356
o_Gemellales_unclassified	9.87648e-05	5.72111e-05	0.0092053	2.21494e-05	0.000292563	0.0127357	0.000739505	0.00201647	0.00169188	0.000619764	0.000133415	0.0092053	5.29307e-05	0.00125691	8.49309e-05	0.00176674	0.0092053	0.0127357	0.00646692	0.000840295	0.013493	0.00570355	2.21494e-05	0.000248615	0.0092053	0.000465435	0.000192436	0.00172111	0.000700709	0.00928094	5.75807e-05	0.00217098	0.000464465	0.000516808	7.58248e-05	7.96063e-05	0.000390732	0.000714937	0.000337978	0.000456732	0.000404891	0.00010867	2.21494e-05	9.36632e-05	0.0101875	0.000248853	0.000190968	0.00200853	0.042064
o_Gemmatimonadales_unclassified	6.88679e-05	9.11001e-05	0.000165607	3.49866e-05	0.000375183	0.000263096	0.000151603	0.00130055	0.000111922	0.000176269	0.000102522	0.000165607	7.79804e-05	0.00032289	0.000126708	0.000763972	0.000165607	0.000263096	8.98407e-05	0.00180992	0.00031687	0.000140903	3.49866e-05	0.000136485	0.000165607	0.000304933	5.35715e-05	0.000191942	0.000850414	0.00024698	8.40487e-05	9.21769e-05	0.000133494	0.000647803	0.000196895	0.000133902	7.46512e-05	0.000375995	0.000354054	0.000367405	9.83569e-05	0.000113537	3.49866e-05	0.000113193	0.000327602	8.2347e-05	9.13977e-05	0.00374926	0.00171243
o_GMD14H09_unclassified	0.000324558	0.000830347	0.0379422	0.000620281	0.000573816	0.00628945	0.00379469	0.00190353	0.47526	0.00146641	0.000246503	0.0379422	0.00117455	0.000358118	0.000210657	0.00080569	0.0379422	0.00628945	8.85481e-05	0.00573486	0.00644334	0.00342105	0.000620281	0.000253154	0.0379422	0.0891391	0.000437888	0.0429225	0.00186247	0.00488086	0.00108976	0.00157964	0.00309865	0.000850884	0.000382067	8.73678e-05	0.00256974	0.00338071	0.00621263	0.000919121	0.000134491	0.00328008	0.000620281	0.000259512	0.00738695	0.000107015	0.000542891	0.00152015	0.0015486
o_GW-28_unclassified	0.00134208	0.0014035	0.00156144	0.00017058	0.0086986	0.000314835	0.00080342	0.00102737	0.000943401	0.00170654	0.0160857	0.00156144	0.000164487	0.000524562	0.00151185	0.00132462	0.00156144	0.000314835	0.000227954	0.00522955	0.000394396	0.000155937	0.00017058	0.000618254	0.00156144	0.00360049	0.000135484	0.00234416	0.00354631	0.000354923	0.000618472	0.00243904	0.000200396	0.000643569	0.014424	0.000101958	0.00132243	0.00362457	0.00243263	0.000785611	0.00476471	0.00100491	0.00017058	0.00134887	0.000693825	0.000109293	8.01398e-05	0.00174591	0.00046202
o_H39_unclassified	9.96932e-05	0.00060077	0.00834793	9.95597e-05	0.00553364	0.0155849	0.00121972	0.00456062	0.00191888	0.00141974	0.000732948	0.00834793	7.7332e-05	0.000397563	0.00123396	0.000313699	0.00834793	0.0155849	0.00158347	0.00221262	0.0183512	0.0080874	9.95597e-05	0.000212032	0.00834793	0.00112265	0.00382178	0.000710958	0.000501806	0.0112166	0.0117142	0.0265401	0.000882122	0.00183158	0.00212131	7.48395e-05	7.06825e-05	0.00154394	0.000485307	0.00211415	0.000238459	0.000214372	9.95597e-05	0.000148716	0.0169892	0.000377681	0.000664596	0.115413	0.00116035
o_Haptophyceae_unclassified	0.0511463	7.34849e-05	0.0100118	0.000122457	0.00757788	0.000165864	0.0349377	0.0360647	0.00269615	0.00401042	0.000455701	0.0100118	0.000280703	0.000517426	0.000826528	0.000919458	0.0100118	0.000165864	0.0010437	0.00865135	0.000194058	0.000111257	0.000122457	0.00105022	0.0100118	0.0016795	0.000855789	0.000281143	0.0072903	0.000159491	0.00040765	0.000526321	0.00702777	0.00216001	0.000384218	0.000232013	0.00101141	0.000904837	0.00378555	0.0012624	0.000237756	0.0132724	0.000122457	0.0414773	0.000384614	0.00013805	0.000200616	0.0141871	0.0040704
o_HOC36_unclassified	0.00426853	0.0345069	0.062724	0.00127446	0.000943816	0.00319348	0.0121523	0.0031228	0.0129395	0.00485735	0.000174324	0.062724	0.00127376	0.000255924	0.00489609	0.000637382	0.062724	0.00319348	0.000104511	0.00151483	0.00314551	0.00165044	0.00127446	0.00575481	0.062724	0.00661053	9.77245e-05	0.000327119	0.0172899	0.00270648	0.00017404	0.000870713	0.00453163	0.000919674	0.000926261	8.9881e-05	0.000122518	0.00788246	0.000417721	0.00127025	0.000178824	0.000826886	0.00127446	0.00487982	0.00361962	0.000111955	0.000292165	0.0116594	0.00143491
o_iii1-15_unclassified	0.00363354	0.000982765	0.0518599	0.000171159	0.00425177	0.0014849	0.0102448	0.0296908	0.0117164	0.00644367	0.000293174	0.0518599	0.000531119	0.00253526	0.328195	0.00180174	0.0518599	0.0014849	0.000252725	0.0389077	0.00145969	0.000776495	0.000171159	0.0014738	0.0518599	0.00256781	0.00169581	0.000413149	0.0767952	0.00150282	0.000573829	0.0753775	0.00450441	0.00130228	0.0401063	0.000744431	0.00276798	0.000586828	0.00789325	0.00124653	0.000237521	0.00183054	0.000171159	0.00356996	0.00224788	0.000217592	0.000223216	0.00173315	0.00120229
o_IS-44_unclassified	0.00709424	0.00194347	0.000748687	7.62429e-05	0.00269176	0.0250922	0.00362753	0.000888965	0.000330148	0.000404051	0.00050743	0.000748687	0.000114257	0.000349482	3.88965e-05	0.000575936	0.000748687	0.0250922	0.000366377	0.000465995	0.0233346	0.0206519	7.62429e-05	0.000955058	0.000748687	0.000675461	0.000184738	0.000595947	0.00157076	0.0241005	0.00107325	0.00069667	0.000331634	0.00316638	0.00517246	0.000133272	2.17171e-05	0.0537626	0.000450198	0.00250293	0.000136344	0.00267441	7.62429e-05	0.274905	0.0220855	7.47116e-05	0.000211497	0.0169926	0.00183221
o_JG30-KF-CM45_unclassified	0.000106985	0.000484552	0.000800459	5.40197e-05	0.000838916	0.0037871	0.000202933	0.00108299	0.000228482	0.000164824	7.56576e-05	0.000800459	0.000101165	0.000382382	0.0148037	0.00065951	0.000800459	0.0037871	0.0106736	0.000876416	0.00392237	0.00188355	5.40197e-05	0.000185144	0.000800459	0.000239522	0.000181403	0.000164808	0.00161585	0.00306493	0.000513336	0.0975977	0.000160619	0.000243128	0.000389656	9.75219e-05	8.00062e-05	0.000461548	0.000549176	0.000473986	0.000117552	0.000137197	5.40197e-05	0.00013062	0.00333324	4.96333e-05	0.000137267	0.0062889	0.00284681
o_Kiloniellales_unclassified	0.000154591	0.00207466	0.00212723	0.00190094	0.000339646	0.000341561	0.000577802	0.0008501	0.00100581	0.00185612	5.68387e-05	0.00212723	0.718252	0.000541294	0.000451868	0.000141402	0.00212723	0.000341561	5.10612e-05	0.00278461	0.000357206	0.000177909	0.00190094	0.000569998	0.00212723	0.000373827	0.000326683	0.000228194	0.00834637	0.000297324	0.000648539	0.000408483	0.000386462	0.000758365	0.000121477	4.69494e-05	0.000480052	0.000262178	0.000616041	0.000550209	0.00202593	0.0059471	0.00190094	0.000116851	0.000367563	7.41392e-05	1.33781e-05	0.000388082	0.00106078
o_Lactobacillales_unclassified	0.00208709	0.0028765	0.00276879	0.000366826	0.00227742	0.0910734	0.00590104	0.00235494	0.0021375	0.0574038	0.000426941	0.00276879	0.00107317	0.000583875	0.000688338	0.00048708	0.00276879	0.0910734	0.00137407	0.00735646	0.0886696	0.0462843	0.000366826	0.000630434	0.00276879	0.0817041	0.000558858	0.00170149	0.00289987	0.0751814	0.00127365	0.00239091	0.00056898	0.00236567	0.00159092	0.000377296	0.0174052	0.0502625	0.00262111	0.00159978	0.00637128	0.00235994	0.000366826	0.00231744	0.0755768	0.000251799	0.00797838	0.0076538	0.00146806
o_LD1-PA13_unclassified	0.000154591	0.00207466	0.00212723	0.00190094	0.000339646	0.000341561	0.000577802	0.0008501	0.00100581	0.00185612	5.68387e-05	0.00212723	0.718252	0.000541294	0.000451868	0.000141402	0.00212723	0.000341561	5.10612e-05	0.00278461	0.000357206	0.000177909	0.00190094	0.000569998	0.00212723	0.000373827	0.000326683	0.000228194	0.00834637	0.000297324	0.000648539	0.000408483	0.000386462	0.000758365	0.000121477	4.69494e-05	0.000480052	0.000262178	0.000616041	0.000550209	0.00202593	0.0059471	0.00190094	0.000116851	0.000367563	7.41392e-05	1.33781e-05	0.000388082	0.00106078
o_LD1-PB3_unclassified	0.00709424	0.00194347	0.000748687	7.62429e-05	0.00269176	0.0250922	0.00362753	0.000888965	0.000330148	0.000404051	0.00050743	0.000748687	0.000114257	0.000349482	3.88965e-05	0.000575936	0.000748687	0.0250922	0.000366377	0.000465995	0.0233346	0.0206519	7.62429e-05	0.000955058	0.000748687	0.000675461	0.000184738	0.000595947	0.00157076	0.0241005	0.00107325	0.00069667	0.000331634	0.00316638	0.00517246	0.000133272	2.17171e-05	0.0537626	0.000450198	0.00250293	0.000136344	0.00267441	7.62429e-05	0.274905	0.0220855	7.47116e-05	0.000211497	0.0169926	0.00183221
o_Legionellales_unclassified	0.00125809	0.000835783	0.000368627	2.47522e-05	0.000593092	9.10468e-05	0.000468974	0.0032254	0.000537463	0.000652302	0.000244926	0.000368627	0.000113334	0.000324661	0.00122512	0.00148043	0.000368627	9.10468e-05	0.000124533	0.0923218	0.000113645	0.000516166	2.47522e-05	0.00041522	0.000368627	0.0553062	0.000159409	0.000870487	0.00165101	0.000108203	3.99753e-05	0.000742227	8.71583e-05	0.000825061	0.0035376	8.20526e-05	0.00142745	0.0012438	0.000707176	0.000536313	0.000768802	0.000856574	2.47522e-05	0.0012929	0.000139551	0.000116568	0.000592652	0.000918426	0.000690303
o_MBA08_unclassified	0.00864446	0.00702515	0.00317175	0.00491855	0.00369302	0.000637717	0.00504936	0.0322734	0.00303257	0.00290916	0.00712263	0.00317175	0.00598427	0.00348682	0.00717271	0.00465838	0.00317175	0.000637717	0.00524526	0.0562177	0.000670475	0.000508254	0.00491855	0.00297365	0.00317175	0.00714794	0.00499528	0.00316846	0.0254683	0.000809705	0.0060167	0.00427319	0.00190678	0.017675	0.00143221	0.00207775	0.00332082	0.0510028	0.0423333	0.00618869	0.00226364	0.00638123	0.00491855	0.0103859	0.000777547	0.00338496	0.000681696	0.0355799	0.0112192
o_Methylacidiphilales_unclassified	0.00709424	0.00194347	0.000748687	7.62429e-05	0.00269176	0.0250922	0.00362753	0.000888965	0.000330148	0.000404051	0.00050743	0.000748687	0.000114257	0.000349482	3.88965e-05	0.000575936	0.000748687	0.0250922	0.000366377	0.000465995	0.0233346	0.0206519	7.62429e-05	0.000955058	0.000748687	0.000675461	0.000184738	0.000595947	0.00157076	0.0241005	0.00107325	0.00069667	0.000331634	0.00316638	0.00517246	0.000133272	2.17171e-05	0.0537626	0.000450198	0.00250293	0.000136344	0.00267441	7.62429e-05	0.274905	0.0220855	7.47116e-05	0.000211497	0.0169926	0.00183221
o_Methylophilales_unclassified	0.010745	0.00301007	0.00203472	0.00054057	0.00610434	0.000526105	0.00367975	0.000973593	0.00352035	0.00122295	2.65126e-05	0.00203472	0.0704674	0.000383675	0.00125869	0.000858838	0.00203472	0.000526105	8.88777e-05	0.00126569	0.000551299	0.000260091	0.00054057	0.00118507	0.00203472	0.00308308	0.000794047	0.00486942	0.00450592	0.000403764	0.00149929	0.000518639	0.000717314	0.000582515	0.000345742	0.00377156	0.000148108	0.00200431	0.0249608	0.00164926	0.00305551	0.389637	0.00054057	0.00763078	0.000739096	5.7091e-05	0.00720462	0.000649367	0.000249107
o_MIZ46_unclassified	0.00316218	0.0153709	0.834604	0.00208672	0.0710155	0.0047816	0.35483	0.00161433	0.494204	0.137609	0.00555696	0.834604	0.00243311	0.00170771	0.00210864	0.00054446	0.834604	0.0047816	0.0191686	0.0027829	0.00586439	0.00401184	0.00208672	0.00725083	0.834604	0.00576178	0.000817092	0.00311945	0.100242	0.00427816	0.0125593	0.00211436	0.336933	0.0027722	0.00195364	0.00659402	0.00312958	0.00366104	0.003845	0.0643989	0.00129862	0.0019188	0.00208672	0.00245811	0.0497403	0.000170127	0.00133059	0.00464921	0.0072454
o_ML615J-28_unclassified	0.00151524	0.000817284	0.000952314	0.00279813	0.000248058	0.000207099	0.000795257	0.00152816	0.000936353	0.000720139	0.000229479	0.000952314	0.000629028	0.00341958	0.00056696	0.00698272	0.000952314	0.000207099	0.000421834	0.00401053	0.000223154	0.000142044	0.00279813	0.00114537	0.000952314	0.00197562	0.000821853	0.15408	0.00162269	0.000267617	0.00113191	0.000401944	0.00155019	0.000842298	0.000223661	0.000140644	0.00123937	0.00602665	0.00228638	0.00149823	0.00920293	0.00145423	0.00279813	0.00198447	0.000252261	0.000252899	0.0060276	0.00132846	0.000894719
o_MLE1-12_unclassified	0.000284211	0.00183235	0.00314617	0.00813546	0.000338552	0.000575928	0.000835905	0.00102746	0.00115194	0.00139233	7.40237e-05	0.00314617	0.60105	0.000468356	0.000412828	0.000141527	0.00314617	0.000575928	6.41751e-05	0.00248104	0.000569405	0.000287494	0.00813546	0.000527797	0.00314617	0.000368577	0.00167398	0.000190048	0.00726229	0.000484777	0.000479589	0.000326436	0.000428129	0.000685299	0.000201042	6.93374e-05	0.000311978	0.00031613	0.000679451	0.000492115	0.00192369	0.0051037	0.00813546	0.000212248	0.000527598	8.19686e-05	0.000126083	0.000665651	0.000801943
o_MND1_unclassified	0.000994233	0.00647831	0.127753	0.000143199	0.00379651	0.0133296	0.0162875	0.00274053	0.0292072	0.00341461	0.000159127	0.127753	0.00612031	0.00101228	0.00482067	0.000723101	0.127753	0.0133296	0.00131654	0.00443897	0.0124847	0.00632419	0.000143199	0.00471988	0.127753	0.000521854	0.000502129	0.000448251	0.00597593	0.0104885	0.000288971	0.00122955	0.0109378	0.00120915	0.000536439	0.000802494	0.00143799	0.000536399	0.00235408	0.00289638	0.000940939	0.0160266	0.000143199	0.00112079	0.0124815	0.000162986	0.000564242	0.00430178	0.00101629
o_MVS-40_unclassified	4.12828e-05	0.0344808	0.00124383	0.0040399	0.00276665	8.88224e-05	0.000309916	0.00214451	0.000814061	0.00355442	6.83036e-05	0.00124383	0.00344086	0.0250166	7.63444e-05	0.000465391	0.00124383	8.88224e-05	0.00021217	0.0024771	0.0001519	5.2244e-05	0.0040399	0.00987387	0.00124383	0.0178639	0.000981552	0.000677641	0.000384492	0.000143437	0.00112487	0.000300295	0.000439878	0.00356622	8.8585e-05	6.27089e-05	0.00660603	0.00367159	0.000226455	0.00374194	0.443999	0.000475752	0.0040399	4.03269e-05	0.000171925	0.000102724	0.00492706	0.00126155	0.00102238
o_MWH-UniP1_unclassified	0.736448	0.000103435	0.00361074	0.000950314	0.00126645	0.000105243	0.320353	0.00270183	0.000793803	0.00214431	0.000137162	0.00361074	0.00158751	0.00401772	0.00235583	0.00132385	0.00361074	0.000105243	0.00212123	0.00216556	0.00011367	9.0901e-05	0.000950314	0.00117701	0.00361074	0.00222634	0.000254501	0.000530328	0.118678	0.0001051	0.000429783	0.00090438	0.000671791	0.000459642	0.00887965	0.00224906	0.00326241	0.0113704	0.00473213	0.000497762	9.62506e-05	0.26183	0.000950314	0.471939	0.000242057	9.59482e-05	1.85778e-05	0.00113078	0.00100639
o_Myxococcales_unclassified	0.0010446	0.220577	0.629894	0.00180622	0.0261155	0.001596	0.131093	0.00142321	0.181896	0.0513235	0.00172122	0.629894	0.00212009	0.00158885	0.00071576	0.00130729	0.629894	0.001596	0.00774542	0.00122164	0.00197469	0.00125752	0.00180622	0.10424	0.629894	0.002076	0.000515768	0.00111805	0.0383223	0.00135401	0.00568844	0.000882783	0.125814	0.00294965	0.000804207	0.00212395	0.00101679	0.00210249	0.00185728	0.048614	0.0227781	0.00137671	0.00180622	0.00122458	0.0180496	0.000121353	0.000477328	0.00206165	0.00266756
o_N1423WL_unclassified	0.00709424	0.00194347	0.000748687	7.62429e-05	0.00269176	0.0250922	0.00362753	0.000888965	0.000330148	0.000404051	0.00050743	0.000748687	0.000114257	0.000349482	3.88965e-05	0.000575936	0.000748687	0.0250922	0.000366377	0.000465995	0.0233346	0.0206519	7.62429e-05	0.000955058	0.000748687	0.000675461	0.000184738	0.000595947	0.00157076	0.0241005	0.00107325	0.00069667	0.000331634	0.00316638	0.00517246	0.000133272	2.17171e-05	0.0537626	0.000450198	0.00250293	0.000136344	0.00267441	7.62429e-05	0.274905	0.0220855	7.47116e-05	0.000211497	0.0169926	0.00183221
o_Oceanospirillales_unclassified	0.0012367	0.000818309	0.000722099	2.50096e-05	0.000597654	0.000122808	0.000502293	0.00324039	0.000634935	0.000697863	0.000241084	0.000722099	0.00011035	0.000327879	0.00129814	0.00148292	0.000722099	0.000122808	0.000126953	0.0922162	0.000146736	0.000536997	2.50096e-05	0.000410912	0.000722099	0.0552051	0.000159634	0.000881576	0.00169439	0.000131851	3.52503e-05	0.000751407	0.000104181	0.000825468	0.00353477	8.04756e-05	0.0014078	0.00122494	0.000702444	0.000530961	0.000760098	0.000846685	2.50096e-05	0.00127057	0.00018534	0.000117874	0.000586108	0.000949444	0.000715559
o_OPB11_unclassified	9.06321e-05	4.8888e-05	0.0117149	1.99604e-05	0.000487956	0.0019333	0.00100732	0.00734997	0.00255545	0.00222758	0.000759739	0.0117149	0.000191162	0.000353321	0.00234683	0.000983297	0.0117149	0.0019333	0.000363328	0.00177749	0.00237729	0.00086841	1.99604e-05	0.0010739	0.0117149	0.0152089	0.000229427	0.00799194	0.000925516	0.00152418	0.000352454	0.000742915	0.00138475	0.00168408	0.0011127	0.000143601	0.00165227	0.000559798	0.000233685	0.000646468	0.000819985	0.00037179	1.99604e-05	0.000101923	0.00706873	0.00025429	0.0104803	0.00190005	0.113973
o_OPB54_unclassified	0.000406412	0.00287736	0.00598918	0.000388204	0.00109619	0.000307404	0.00166508	0.00811514	0.00939746	0.000984524	0.14083	0.00598918	0.00172375	0.000824426	0.00163273	0.0011519	0.00598918	0.000307404	0.00046422	0.00982909	0.000321076	0.000237567	0.000388204	0.00064933	0.00598918	0.00199789	0.000775002	0.00353451	0.00660259	0.000571776	0.0269114	0.00750713	0.00431876	0.00354704	0.000733211	0.000360385	0.000825653	0.00647428	0.0076192	0.00830087	0.000798253	0.000646614	0.000388204	0.0010276	0.000427859	0.00054405	0.00176929	0.00915359	0.00619421
o_OPB95_unclassified	0.00157	0.00034295	0.000453479	2.34094e-05	0.000419793	0.0118278	0.000832636	0.000331619	0.000135166	0.000128811	6.26393e-05	0.000453479	4.79897e-05	0.000176097	4.31391e-05	0.000316441	0.000453479	0.0118278	0.000484005	0.000280468	0.0106376	0.00558075	2.34094e-05	0.00015338	0.000453479	0.000131987	7.25981e-05	0.000147564	0.000314802	0.00972342	0.000191841	0.00014387	8.13872e-05	0.000551012	0.000722873	4.57829e-05	3.02483e-05	0.00870493	0.000314899	0.000406368	5.53751e-05	0.000421349	2.34094e-05	0.0911389	0.00879175	3.18784e-05	6.86199e-05	0.00284081	0.000636384
o_Phycisphaerales_unclassified	0.40278	0.000138681	0.00365039	0.00183765	0.00100105	8.97762e-05	0.184198	0.00124711	0.000758734	0.00119847	0.00017866	0.00365039	0.000675989	0.0314211	0.00093674	0.000945294	0.00365039	8.97762e-05	0.000939083	0.00106364	9.42373e-05	6.17526e-05	0.00183765	0.000535156	0.00365039	0.00172243	0.000310916	0.000252793	0.0548651	9.86627e-05	0.000208509	0.00040357	0.00133619	0.000254126	0.00410693	0.000942309	0.00112928	0.00588321	0.00285794	0.000430302	0.000123368	0.122491	0.00183765	0.36634	0.000213457	8.39131e-05	5.19178e-05	0.00359029	0.000834771
o_PK29_unclassified	0.00124592	0.0118226	0.000764453	0.0151729	0.000475673	0.000132479	0.000747086	0.00277847	0.000288173	0.00137277	0.000241081	0.000764453	0.000779005	0.0159895	0.000392425	0.000815338	0.000764453	0.000132479	0.000276385	0.00994682	0.000134794	0.000105194	0.0151729	0.00569376	0.000764453	0.00170624	0.00239978	0.00373841	0.00297456	0.000146202	0.0009915	0.00196786	0.000440108	0.00653804	0.0010018	0.000157488	0.00617291	0.00849989	0.00348737	0.00160327	0.00303678	0.00119761	0.0151729	0.00199105	0.000134883	0.000182138	2.55256e-05	0.00157804	0.000265364
o_Pla1_unclassified	0.000154591	0.00207466	0.00212723	0.00190094	0.000339646	0.000341561	0.000577802	0.0008501	0.00100581	0.00185612	5.68387e-05	0.00212723	0.718252	0.000541294	0.000451868	0.000141402	0.00212723	0.000341561	5.10612e-05	0.00278461	0.000357206	0.000177909	0.00190094	0.000569998	0.00212723	0.000373827	0.000326683	0.000228194	0.00834637	0.000297324	0.000648539	0.000408483	0.000386462	0.000758365	0.000121477	4.69494e-05	0.000480052	0.000262178	0.000616041	0.000550209	0.00202593	0.0059471	0.00190094	0.000116851	0.000367563	7.41392e-05	1.33781e-05	0.000388082	0.00106078
o_RB046_unclassified	6.74419e-05	0.000298121	0.000611195	0.000314043	0.000952293	0.000129051	0.0001732	0.00400957	0.000158821	0.000371539	0.000177396	0.000611195	8.47412e-05	0.00200234	0.000999512	0.000451931	0.000611195	0.000129051	0.000354429	0.00582051	0.000192829	0.000417031	0.000314043	0.00014015	0.000611195	0.000980697	0.000157068	0.000176602	0.00370262	0.000377142	0.000385672	0.000388349	0.00174035	0.50353	0.000122216	0.000315922	0.000164798	0.000554817	0.00498329	0.00423583	0.00477383	0.000210135	0.000314043	9.70987e-05	0.000355769	0.000236779	0.00138038	0.00229304	0.00215669
o_RB41_unclassified	0.000660022	0.0042782	0.00157714	0.000157946	0.00116174	0.000612294	0.000477751	0.0146107	0.00083978	0.000200839	7.16247e-05	0.00157714	0.000278139	0.0018213	0.000170421	0.0275533	0.00157714	0.000612294	0.00157498	0.00127529	0.00086606	0.000290078	0.000157946	0.00189335	0.00157714	0.00458018	0.000438555	0.0052711	0.00142566	0.00315877	0.00431284	0.000251352	0.00020794	0.0140859	0.000297435	0.000210896	0.000243842	0.00156421	0.0252802	0.083404	0.000532904	0.0016388	0.000157946	0.0017272	0.00233995	0.000120504	0.0310126	0.000556645	0.00487959
o_RF32_unclassified	6.74419e-05	0.000298121	0.000611195	0.000314043	0.000952293	0.000129051	0.0001732	0.00400957	0.000158821	0.000371539	0.000177396	0.000611195	8.47412e-05	0.00200234	0.000999512	0.000451931	0.000611195	0.000129051	0.000354429	0.00582051	0.000192829	0.000417031	0.000314043	0.00014015	0.000611195	0.000980697	0.000157068	0.000176602	0.00370262	0.000377142	0.000385672	0.000388349	0.00174035	0.50353	0.000122216	0.000315922	0.000164798	0.000554817	0.00498329	0.00423583	0.00477383	0.000210135	0.000314043	9.70987e-05	0.000355769	0.000236779	0.00138038	0.00229304	0.00215669
o_RF39_unclassified	0.00139381	0.00900342	0.0012428	0.000973881	0.00307645	0.00315461	0.00407109	0.00193106	0.00211561	0.0268108	0.00165605	0.0012428	0.00115994	0.00522251	0.000311298	0.000515319	0.0012428	0.00315461	0.00073661	0.0077539	0.00334715	0.00153402	0.000973881	0.00172672	0.0012428	0.0559933	0.000366753	0.00134512	0.00199659	0.00239116	0.0010638	0.00109517	0.000370362	0.00261372	0.00191835	0.000190285	0.0113982	0.0282038	0.00128547	0.00209231	0.157345	0.0011965	0.000973881	0.00127878	0.00387836	0.000176786	0.00305695	0.00251277	0.00168011
o_Rhizobiales_unclassified	0.000749323	0.000504787	0.00194518	0.000274694	0.000998577	0.00342973	0.000689286	0.0046373	0.000974937	0.000600294	0.000291908	0.00194518	0.000442021	0.0014994	0.000812998	0.00209723	0.00194518	0.00342973	0.00357377	0.00353786	0.00391563	0.00162633	0.000274694	0.0002445	0.00194518	0.00104885	0.000660868	0.0219884	0.00292077	0.00258818	0.000664132	0.00108802	0.000720452	0.00190344	0.000576313	0.000390734	0.000586656	0.00158501	0.00149736	0.00143942	0.00108335	0.000568703	0.000274694	0.000987501	0.00365877	0.000650798	0.000391137	0.0100784	0.0342089
o_Rhodospirillales_unclassified	0.00215605	0.000509124	0.00182796	4.03566e-05	0.00116276	0.321941	0.00156474	0.000682612	0.0024423	0.0011668	0.000150263	0.00182796	0.000151368	0.000967238	0.000779863	0.00079	0.00182796	0.321941	0.000231324	0.000608523	0.304134	0.266687	4.03566e-05	0.000380155	0.00182796	0.00296321	0.00029467	0.000452265	0.000887413	0.293791	0.000577469	0.00488004	0.000906173	0.00138812	0.00162806	7.57553e-05	0.000216612	0.0202461	0.000322181	0.00119014	9.65581e-05	0.000894792	4.03566e-05	0.104333	0.270977	0.000145504	0.000279579	0.00949972	0.00188987
o_Rickettsiales_unclassified	0.00501238	0.00040548	0.00345296	0.00612231	0.000724194	0.000479304	0.00244491	0.00155617	0.00114209	0.00209467	0.00438861	0.00345296	9.45899e-05	0.000443351	0.000710013	0.00121084	0.00345296	0.000479304	0.000122776	0.0433347	0.000547281	0.000518628	0.00612231	0.000295025	0.00345296	0.0263578	0.00084755	0.000723981	0.00219129	0.000801364	4.20581e-05	0.0112944	0.000478851	0.000454195	0.0554431	0.00042302	0.000619467	0.00125959	0.000595371	0.000960441	0.000352096	0.0016528	0.00612231	0.00451901	0.000582522	0.000100543	0.000289994	0.00306332	0.000380888
o_SB-34_unclassified	0.00709424	0.00194347	0.000748687	7.62429e-05	0.00269176	0.0250922	0.00362753	0.000888965	0.000330148	0.000404051	0.00050743	0.000748687	0.000114257	0.000349482	3.88965e-05	0.000575936	0.000748687	0.0250922	0.000366377	0.000465995	0.0233346	0.0206519	7.62429e-05	0.000955058	0.000748687	0.000675461	0.000184738	0.000595947	0.00157076	0.0241005	0.00107325	0.00069667	0.000331634	0.00316638	0.00517246	0.000133272	2.17171e-05	0.0537626	0.000450198	0.00250293	0.000136344	0.00267441	7.62429e-05	0.274905	0.0220855	7.47116e-05	0.000211497	0.0169926	0.00183221
o_SBla14_unclassified	0.00014043	9.47131e-05	0.0047816	2.92938e-05	0.000839228	0.78465	0.00148296	0.0010029	0.00785285	0.0031554	8.26477e-05	0.0047816	0.000259742	0.00263477	0.00139194	0.00176365	0.0047816	0.78465	0.000449288	0.00109742	0.773398	0.707	2.92938e-05	0.000292189	0.0047816	0.00894518	0.000511281	0.000571476	0.00116877	0.772879	0.000696309	0.0123168	0.0025619	0.000669506	0.000532742	0.000140824	0.000608052	0.0031574	0.000510816	0.00131944	0.000138962	0.000324741	2.92938e-05	0.00522958	0.710865	0.000276731	0.000691055	0.00797985	0.00229579
o_SC-I-84_unclassified	0.000279042	0.00161302	0.00123645	0.00553189	0.00103269	0.000778631	0.000300166	0.00850182	0.000452087	0.000261004	8.67763e-05	0.00123645	0.000284161	0.00118028	7.5865e-05	0.0156391	0.00123645	0.000778631	0.00124788	0.0013593	0.00221613	0.000375293	0.00553189	0.000927164	0.00123645	0.0338821	0.00106821	0.00490273	0.000743224	0.00198233	0.00338026	0.000386734	0.000248511	0.00514989	0.000894834	0.000186999	0.000149925	0.00177354	0.00436513	0.0533037	0.00182869	0.0016795	0.00553189	0.000633035	0.00145511	0.000100844	0.413629	0.000857917	0.00188266
o_Sediment-1_unclassified	0.0082196	0.00071706	0.000355219	0.000753492	0.00200202	0.000263651	0.00469049	0.00102056	0.000379029	0.00132905	0.000226774	0.000355219	0.00017152	0.000379126	0.00299709	0.00121623	0.000355219	0.000263651	3.6822e-05	0.00216532	0.000272911	0.000197642	0.000753492	0.0145706	0.000355219	0.0016356	0.000102332	0.000309599	0.0525376	0.000241747	0.00652726	0.00122971	0.00154188	0.000860366	0.487335	0.00854101	0.000415662	0.000987401	0.0201737	0.00104074	8.12376e-05	0.00382596	0.000753492	0.00732224	0.000301357	0.000318124	3.314e-05	0.00198746	0.000331722
o_SHA-1_unclassified	0.000647135	0.143205	0.0186164	0.000803797	0.000908277	0.000294723	0.00244657	0.00224622	0.00400169	0.00121268	0.00200156	0.0186164	0.00210564	0.00495149	0.00206601	0.00259376	0.0186164	0.000294723	0.000848788	0.00482876	0.00036413	0.000170123	0.000803797	0.0295303	0.0186164	0.000358842	0.00332936	0.00106898	0.00276504	0.000558951	0.00175108	0.000589615	0.00149678	0.00273758	0.00019471	0.00017607	0.000399413	0.00436751	0.00337474	0.0117946	0.0054959	0.000662814	0.000803797	0.00099327	0.00058354	0.000193073	0.000325969	0.00190059	0.00150499
o_SHA-124_unclassified	0.0105893	0.00309044	0.00207542	0.000174582	0.00612858	0.000533267	0.00363362	0.000981198	0.00356441	0.00125636	2.50012e-05	0.00207542	0.0704714	0.000391616	0.00129389	0.000850978	0.00207542	0.000533267	9.05297e-05	0.00127317	0.00055898	0.000261283	0.000174582	0.00122298	0.00207542	0.00316274	0.000740455	0.0049698	0.00446561	0.000408076	0.00152575	0.000531814	0.000719606	0.000554407	0.000322784	0.00380163	0.00014232	0.00202953	0.0251121	0.00164349	0.00313983	0.39191	0.000174582	0.00751959	0.000748869	5.54187e-05	0.00733571	0.00063263	0.000250016
o_SHA-20_unclassified	0.000852372	0.00283623	0.173667	0.0019812	0.00456969	0.00144301	0.0205307	0.00735748	0.0399178	0.00535934	0.000235147	0.173667	0.00382394	0.00106502	0.00478002	0.0159288	0.173667	0.00144301	0.00245733	0.0028008	0.00163504	0.00070269	0.0019812	0.0016796	0.173667	0.00322891	0.00138803	0.00428894	0.00877495	0.00248165	0.00303475	0.00159825	0.0133061	0.00427508	0.0022544	0.00045676	0.000219481	0.00143045	0.00456039	0.0422759	0.000556308	0.0187065	0.0019812	0.00131048	0.00648466	0.000149608	0.0149141	0.00150037	0.00156016
o_SHA-98_unclassified	0.0106054	0.00704155	0.00135372	0.0124868	0.00153939	0.000358122	0.00484054	0.0174329	0.00121477	0.00172914	0.00267066	0.00135372	0.00142865	0.00547733	0.00419202	0.00323531	0.00135372	0.000358122	0.00466227	0.0419875	0.00035625	0.000280553	0.0124868	0.00281388	0.00135372	0.00530039	0.00470627	0.0045426	0.0160691	0.000500863	0.00527138	0.00206997	0.00121041	0.00665369	0.000739403	0.00124988	0.00258955	0.0599125	0.0311187	0.00437134	0.00327558	0.00590423	0.0124868	0.0122375	0.000426564	0.00164945	0.00022537	0.0162608	0.00313503
o_SJA-15_unclassified	0.0028646	0.0169452	0.825271	0.00189705	0.0655792	0.0046158	0.325974	0.00154604	0.453434	0.126336	0.00492991	0.825271	0.0021634	0.00156339	0.00200769	0.000505813	0.825271	0.0046158	0.0187948	0.00261589	0.00559165	0.0038775	0.00189705	0.00766955	0.825271	0.00533892	0.000744549	0.00293905	0.0922628	0.00414864	0.0112208	0.00208181	0.309181	0.00285196	0.00181386	0.00584023	0.00300381	0.00402854	0.00355749	0.0600442	0.00119143	0.00176619	0.00189705	0.00562815	0.0458533	0.000161906	0.00137322	0.0045865	0.00658218
o_Solibacterales_unclassified	0.000142904	0.0141754	0.00106751	0.00330483	0.00112176	0.0003193	0.000319229	0.00242135	0.000624942	0.00148455	0.000173891	0.00106751	0.00211391	0.0153163	0.000445695	0.000478423	0.00106751	0.0003193	0.00027426	0.00247428	0.000819167	0.000211928	0.00330483	0.00320631	0.00106751	0.0140054	0.000644634	0.000535529	0.000952479	0.000360248	0.000858353	0.000378524	0.000702882	0.0622536	0.00015638	0.000111628	0.00239694	0.00172027	0.000726015	0.00204112	0.213509	0.00111086	0.00330483	0.000163992	0.000352862	0.000172688	0.128952	0.00193254	0.00189251
o_Solirubrobacterales_unclassified	0.00411046	0.01457	0.828161	0.00205739	0.0683811	0.00456565	0.34484	0.0025222	0.475372	0.133288	0.00624122	0.828161	0.00234374	0.00168433	0.00200904	0.000531663	0.828161	0.00456565	0.0189531	0.0031679	0.0056125	0.00384412	0.00205739	0.00687879	0.828161	0.00557665	0.00089384	0.00294428	0.0976031	0.00407613	0.0121627	0.00204841	0.324413	0.00295876	0.00190132	0.00616656	0.00290741	0.00365479	0.00443991	0.0620142	0.00122248	0.00224239	0.00205739	0.00314234	0.0478813	0.000174401	0.001284	0.00522172	0.00691738
o_Sphingobacteriales_unclassified	0.20932	0.00212086	0.00154686	0.00116317	0.000886327	0.00146137	0.089466	0.00691121	0.000941733	0.000971651	0.000331339	0.00154686	0.000564406	0.00172582	0.00202095	0.00222308	0.00154686	0.00146137	0.0011618	0.0111226	0.00140084	0.000835902	0.00116317	0.00169109	0.00154686	0.00525457	0.00068604	0.00123392	0.0281438	0.00139296	0.000593976	0.0007371	0.000453698	0.00122629	0.00353972	0.000809524	0.0220377	0.00550161	0.00280891	0.00660675	0.000910748	0.0531458	0.00116317	0.176889	0.00134223	0.000307063	0.00157427	0.00246855	0.00145758
o_Sphingomonadales_unclassified	0.00880797	0.236817	0.00480958	0.000495991	0.0023034	0.00033209	0.00418743	0.00183227	0.00164543	0.00293246	0.000571385	0.00480958	0.0170552	0.00116379	0.00061534	0.00215021	0.00480958	0.00033209	0.000466623	0.00445463	0.000449567	0.000215488	0.000495991	0.0564986	0.00480958	0.00241266	0.000394397	0.000694907	0.00668714	0.000391515	0.000320109	0.000701394	0.000751628	0.00163322	0.00978133	0.00159091	0.000303736	0.0011466	0.00584627	0.00919904	0.00744548	0.0787868	0.000495991	0.00748003	0.000426612	0.000198696	0.000929731	0.00205839	0.000597113
o_Stramenopiles_unclassified	0.00177528	0.000668118	0.0648319	0.000174021	0.00480696	0.00155758	0.0127707	0.0151053	0.0154928	0.00347562	0.000704141	0.0648319	0.000393278	0.000986867	0.00177168	0.00214232	0.0648319	0.00155758	0.00162969	0.00398624	0.00166846	0.000780966	0.000174021	0.00458494	0.0648319	0.000865803	0.000714229	0.000960655	0.002869	0.00129885	0.000329862	0.000542882	0.0896218	0.00156839	0.000861082	0.00863481	0.000405848	0.000773295	0.00291053	0.0014116	0.00064468	0.000655777	0.000174021	0.00142921	0.0031223	0.000171901	0.000564329	0.00804428	0.00461478
o_Streptophyta_unclassified	0.00413775	0.00285932	0.00321366	0.00391089	0.00558712	0.00220755	0.00420919	0.0194278	0.00139949	0.00946216	0.00149567	0.00321366	0.00203931	0.00228467	0.00156201	0.00268459	0.00321366	0.00220755	0.007413	0.0190485	0.00249489	0.00130176	0.00391089	0.00118613	0.00321366	0.0119539	0.00289012	0.00209241	0.014525	0.00201378	0.00407518	0.00226863	0.00982647	0.00523465	0.0242767	0.0357019	0.000868316	0.034343	0.00741563	0.00792167	0.0182339	0.00888065	0.00391089	0.00907042	0.00235241	0.0036603	0.0188843	0.0554941	0.0116452
o_Thermoanaerobacterales_unclassified	0.00155894	0.0209524	0.00242347	0.00322246	0.000967378	0.00087657	0.000937897	0.0353414	0.00101744	0.000739665	0.0048385	0.00242347	0.000623066	0.00090689	0.00157539	0.000731793	0.00242347	0.00087657	0.00050936	0.00746242	0.000919132	0.000535964	0.00322246	0.0063567	0.00242347	0.000973952	0.0296109	0.000717438	0.00443071	0.000814083	0.00598654	0.00120591	0.000410266	0.00542576	0.000200221	0.000340439	0.000232165	0.00337475	0.00280129	0.00325184	0.000957091	0.000938931	0.00322246	0.00227193	0.00076222	0.000533185	0.000262783	0.00924397	0.00360615
o_Thiobacterales_unclassified	0.00116906	0.00181971	0.00104283	0.0142412	0.000501779	0.000135382	0.000699928	0.00186051	0.000314376	0.00147714	0.00086316	0.00104283	0.000592937	0.0143718	0.000315059	0.000685712	0.00104283	0.000135382	0.000167128	0.00769776	0.0001388	9.98866e-05	0.0142412	0.000634564	0.00104283	0.0014787	0.00206853	0.00325851	0.00254532	0.00018496	0.000678463	0.00325401	0.000422916	0.00576804	0.0092109	0.000131605	0.00543164	0.00615793	0.00237213	0.00076052	0.00213833	0.000924431	0.0142412	0.00193587	0.000143487	0.000133797	2.7326e-05	0.00140048	0.00021328
o_VC38_unclassified	6.74911e-05	8.81805e-05	0.000169093	3.43888e-05	0.000350435	0.000276733	0.000145157	0.00122279	0.000105382	0.000161528	9.27682e-05	0.000169093	9.2631e-05	0.000269293	0.000125234	0.00042751	0.000169093	0.000276733	7.7398e-05	0.00166652	0.000336754	0.000143274	3.43888e-05	0.000105185	0.000169093	0.000286052	5.15722e-05	0.000170223	0.000795702	0.00024958	8.16569e-05	8.83363e-05	0.00013118	0.000565872	0.00019745	0.000128869	7.19334e-05	0.000359305	0.00034387	0.000338931	0.000106924	0.000211427	3.43888e-05	0.000111055	0.000345844	7.2646e-05	8.58534e-05	0.0033966	0.00149606
o_WCHB1-50_unclassified	0.000480046	0.000157185	0.00171849	0.000280324	0.000430845	0.000306729	0.000372453	0.00139669	0.00117264	0.000485824	0.000157829	0.00171849	0.0036561	0.00215597	0.000335994	0.00724564	0.00171849	0.000306729	0.00011278	0.00150886	0.000328723	0.000202068	0.000280324	0.00157827	0.00171849	0.00448278	0.000369215	0.175642	0.000731285	0.000332331	0.000989745	0.000385421	0.0016486	0.000501764	0.000301772	0.000177716	0.000466657	0.000959999	0.00106874	0.00184677	0.000768841	0.0191601	0.000280324	0.00157346	0.000890263	0.000150878	0.013208	0.000478926	0.0150846
o_WD2101_unclassified	0.00124244	0.00275218	0.0049752	0.000314312	0.0036996	0.00170394	0.00204754	0.0544995	0.00238611	0.0835016	0.00262234	0.0049752	0.00189137	0.000846767	0.00379759	0.001212	0.0049752	0.00170394	0.00505955	0.0205641	0.00172987	0.00116091	0.000314312	0.000872064	0.0049752	0.00305199	0.00151214	0.00140895	0.00522973	0.00153997	0.00222949	0.00265504	0.000960512	0.0115017	0.000535256	0.000414956	0.00128824	0.00272165	0.00225304	0.0083834	0.00187019	0.000939628	0.000314312	0.00145651	0.00159556	0.00132565	0.00190123	0.0251104	0.0183248
o_YS2_unclassified	0.00309779	0.0151544	0.835791	0.00205151	0.0703358	0.00468755	0.351845	0.0015699	0.490026	0.13644	0.00543462	0.835791	0.00237669	0.0016859	0.00204682	0.000541172	0.835791	0.00468755	0.018905	0.00271174	0.00575481	0.00393104	0.00205151	0.00713905	0.835791	0.00567764	0.000801609	0.00306009	0.0993299	0.00419108	0.0123238	0.00206713	0.334079	0.00270131	0.00192349	0.00648108	0.00305826	0.00359882	0.00373859	0.0637679	0.00125454	0.00187808	0.00205151	0.00240984	0.0492812	0.000165598	0.00130851	0.00454975	0.007131
o_Z20_unclassified	0.211286	0.000566918	0.00280614	0.00149189	0.000524928	0.000265336	0.0910885	0.00456929	0.000802566	0.00125766	0.000359285	0.00280614	0.000586713	0.00208416	0.00224154	0.00181402	0.00280614	0.000265336	0.00345195	0.013651	0.000270803	0.000160233	0.00149189	0.000481743	0.00280614	0.00210953	0.000584932	0.00199916	0.0361696	0.000310521	0.0014042	0.00091201	0.000605602	0.00121533	0.0019798	0.000930661	0.00266637	0.040362	0.019142	0.00120812	0.000357687	0.0704789	0.00149189	0.181161	0.000334638	0.000378464	7.63322e-05	0.00289925	0.00124277
Oceanospirillaceae	0.0130038	0.000613864	0.00661095	0.00101284	0.000404755	0.000143651	0.00421973	0.00147595	0.00155878	0.000325282	0.000191049	0.00661095	0.00040791	0.00123031	0.00109281	0.000831124	0.00661095	0.000143651	0.00157134	0.00515559	0.000163539	9.04233e-05	0.00101284	0.000158122	0.00661095	0.00040193	0.000207976	0.000428327	0.00361972	0.000191953	0.000565499	0.000352066	0.000754532	0.000619707	0.00020774	0.00116761	0.000102362	0.0237999	0.0182055	0.000574266	8.60734e-05	0.00426668	0.00101284	0.0116716	0.000296099	0.000145121	0.000296597	0.00143545	0.00109421
OM60	0.00148691	2.72125e-05	0.00222535	7.49939e-05	0.00582681	0.00143752	0.002141	0.0968541	0.000447559	0.000610331	0.000226979	0.00222535	0.000542771	0.000640191	0.735461	0.000763883	0.00222535	0.00143752	0.00010353	0.0658629	0.00144876	0.00064811	7.49939e-05	0.00015031	0.00222535	0.00105681	0.00855546	0.000637255	0.129543	0.00137303	0.000404832	0.339741	0.00156598	0.00136137	0.0022477	7.83299e-05	0.00197991	0.000632263	0.00973267	0.000979777	0.000103103	0.00140132	7.49939e-05	0.00149533	0.00104537	0.000136818	3.45452e-05	0.00136797	0.00266126
Opitutaceae	0.00634222	0.00643957	0.699226	0.0244156	0.0249163	0.00211188	0.132392	0.00143974	0.170739	0.0489733	0.00140001	0.699226	0.0268573	0.000967346	0.00170804	0.000463018	0.699226	0.00211188	0.00811309	0.0016796	0.00249026	0.00146409	0.0244156	0.00279083	0.699226	0.00307625	0.00436935	0.00130702	0.0485809	0.00160732	0.00369312	0.00125937	0.116007	0.00135295	0.00408252	0.00191447	0.000903107	0.00222162	0.00254533	0.0221654	0.00108712	0.0029248	0.0244156	0.00440912	0.0181989	0.000141902	0.000565022	0.00307921	0.00337309
Oxalobacteraceae	0.000213599	0.000182129	0.00973543	3.77549e-05	0.000725999	0.00239114	0.000895259	0.0141538	0.00236291	0.00184854	0.000952075	0.00973543	0.000372526	0.000469945	0.0208914	0.00101203	0.00973543	0.00239114	0.00051748	0.00532531	0.00294582	0.00108793	3.77549e-05	0.00125096	0.00973543	0.0125603	0.00066419	0.00525715	0.00415172	0.00190771	0.000687593	0.00598078	0.00176667	0.00351419	0.00101416	0.000236311	0.00151471	0.000615826	0.000614216	0.00116905	0.000777337	0.000334168	3.77549e-05	0.00020718	0.00681234	0.000545591	0.00775211	0.00443677	0.112484
p_Acidobacteria_unclassified	0.000183853	2.1775e-05	0.0014449	0.0169326	0.00144351	0.00074815	0.000254243	0.00182462	0.000412495	0.000534406	3.05733e-05	0.0014449	0.000502619	0.00100693	3.23078e-05	0.00222487	0.0014449	0.00074815	0.000330077	0.00291463	0.00350752	0.000436844	0.0169326	0.000604205	0.0014449	0.0902537	0.00239321	0.00582376	0.000606488	0.000851819	0.00152673	0.000318924	0.000391429	0.00112233	0.000113759	0.000206931	0.000393106	0.00199398	0.00117386	0.00691019	0.00505022	0.00309763	0.0169326	0.000490894	0.000769136	9.34564e-05	0.795308	0.00121739	0.00293071
p_Chlorobi_unclassified	0.00145751	0.00229981	0.000618907	0.0169483	0.000450624	0.000124564	0.000792922	0.00251129	0.000235066	0.001347	0.000214601	0.000618907	0.000557371	0.0174098	0.000392447	0.000724241	0.000618907	0.000124564	0.000229842	0.00996219	0.000121436	0.000105114	0.0169483	0.000770015	0.000618907	0.00186719	0.00251341	0.00440988	0.00295373	0.000137868	0.000899382	0.00153307	0.000421797	0.00726606	0.00112007	0.00012699	0.00715961	0.00845166	0.0032798	0.000719908	0.00292721	0.00118394	0.0169483	0.00224304	0.00012408	0.000160646	2.08155e-05	0.00131073	0.000228049
p_Chloroflexi_unclassified	0.000145609	2.65049e-05	0.00939971	0.0214626	0.00141556	0.000775675	0.00109681	0.00052215	0.0020376	0.0065223	0.0152813	0.00939971	6.97321e-05	0.00074232	0.00128271	0.000740923	0.00939971	0.000775675	7.47547e-05	0.00309192	0.000893952	0.000374158	0.0214626	0.000372227	0.00939971	0.00186206	0.00291508	0.00145236	0.0024316	0.00154679	9.78712e-05	0.039442	0.00129733	0.00087928	0.164892	0.000690035	0.000136804	0.00205096	0.00108173	0.00254922	7.64081e-05	0.000360147	0.0214626	0.000459392	0.000888697	0.000107301	0.000242853	0.00820627	0.000657989
p_Cyanobacteria_unclassified	0.000987677	0.00156603	0.00430795	0.000524112	0.00286841	0.00129406	0.00157723	0.0691032	0.00516401	0.00703549	0.0110012	0.00430795	0.0024865	0.00201316	0.00339473	0.00213195	0.00430795	0.00129406	0.00208235	0.0330651	0.00159614	0.000786126	0.000524112	0.00182704	0.00430795	0.00670844	0.0021385	0.00173461	0.00772189	0.00125949	0.0155138	0.00133066	0.00294804	0.019026	0.000765819	0.00102112	0.00195548	0.00484082	0.00448369	0.0117305	0.00985284	0.00133985	0.000524112	0.00112923	0.00211436	0.00235879	0.00273804	0.0300562	0.0548502
p_EM3_unclassified	0.00159689	0.012308	0.00270533	0.000166965	0.00126709	0.00195448	0.000902523	0.00974793	0.0123562	0.00103916	0.00011959	0.00270533	0.00510699	0.000758528	0.000280344	0.0121182	0.00270533	0.00195448	0.00105075	0.00649217	0.00198285	0.0010253	0.000166965	0.00302932	0.00270533	0.0166806	0.000438587	0.00567262	0.00128126	0.00312726	0.00276275	0.000264487	0.000334129	0.00708297	0.000699986	0.000375105	0.000342582	0.00464968	0.00633345	0.0468094	0.000513172	0.0274497	0.000166965	0.0134348	0.00286368	0.000194482	0.0179656	0.00159368	0.00225936
p_GAL15_unclassified	0.000103952	0.000127078	0.000133323	2.33457e-05	0.000994346	0.000516873	0.000175463	0.000907124	7.59811e-05	0.00119808	0.00314655	0.000133323	0.000129554	0.00255582	0.000160263	0.00482443	0.000133323	0.000516873	0.000277957	0.000745373	0.000512071	0.000245677	2.33457e-05	0.000375106	0.000133323	0.000481496	0.000702148	0.000335908	0.000681864	0.00102905	0.000244007	0.000111783	0.000213378	0.000348559	0.000158742	8.78882e-05	0.000281796	0.000420925	0.000404563	0.000612444	0.000128195	0.000157312	2.33457e-05	0.000121286	0.000479622	8.02577e-05	8.96214e-05	0.00319448	0.000298846
p_NKB19_unclassified	0.000145609	2.65049e-05	0.00939971	0.0214626	0.00141556	0.000775675	0.00109681	0.00052215	0.0020376	0.0065223	0.0152813	0.00939971	6.97321e-05	0.00074232	0.00128271	0.000740923	0.00939971	0.000775675	7.47547e-05	0.00309192	0.000893952	0.000374158	0.0214626	0.000372227	0.00939971	0.00186206	0.00291508	0.00145236	0.0024316	0.00154679	9.78712e-05	0.039442	0.00129733	0.00087928	0.164892	0.000690035	0.000136804	0.00205096	0.00108173	0.00254922	7.64081e-05	0.000360147	0.0214626	0.000459392	0.000888697	0.000107301	0.000242853	0.00820627	0.000657989
p_OD1_unclassified	0.00101448	0.00179688	0.000563108	0.10425	0.000521408	0.000129054	0.00066584	0.00312156	0.000261586	0.00125475	0.000235477	0.000563108	0.000498739	0.0134	0.000449223	0.000760656	0.000563108	0.000129054	0.000285892	0.00926061	0.000131117	9.3288e-05	0.10425	0.000613083	0.000563108	0.00202336	0.0202953	0.00397254	0.0029221	0.00014473	0.000958004	0.00142377	0.000381437	0.00498737	0.00147169	0.000166455	0.00428301	0.00874366	0.00370799	0.000746751	0.00695007	0.000983355	0.10425	0.00176827	0.000133818	0.000171844	0.00124313	0.00151078	0.000275091
p_OP8_unclassified	0.000332205	0.369283	0.00779069	0.000527085	0.00169829	0.00131648	0.00123728	0.00214244	0.00171911	0.00784655	0.00011694	0.00779069	0.0156143	0.00111758	0.000657501	0.00190733	0.00779069	0.00131648	0.00102934	0.00166143	0.00151252	0.000646609	0.000527085	0.0916122	0.00779069	0.0011011	0.000450567	0.000459887	0.00246822	0.0013072	0.00043237	0.000433164	0.000768987	0.00208737	0.000427942	0.000110919	0.000228077	0.00117684	0.00139825	0.0148113	0.0124673	0.00751046	0.000527085	0.000620529	0.00128324	0.000127328	0.0012928	0.00170715	0.000987851
p_Planctomycetes_unclassified	0.000221695	0.00407055	0.000504772	0.000290949	0.000164243	0.000955197	0.00036369	0.00159077	0.000812154	0.000179879	0.000162083	0.000504772	0.00136091	0.000323668	0.000170817	0.00100917	0.000504772	0.000955197	0.000217617	0.00216753	0.00121428	0.000652765	0.000290949	0.000737089	0.000504772	0.000667977	0.000129819	0.00061177	0.000720565	0.000798602	0.000335007	0.000238088	0.000387382	0.00333126	0.000115972	8.53185e-05	4.00943e-05	0.00651582	0.00122266	0.000552983	0.00353618	0.00022151	0.000290949	0.000587449	0.000738012	4.77172e-05	0.000633478	0.00392476	0.00108331
p_SR1_unclassified	0.00025862	0.00203819	0.000462118	8.18655e-05	0.000424371	0.0331878	0.000285783	0.000748182	0.000186653	0.00653719	0.000106133	0.000462118	0.000129892	0.00311719	0.000197648	0.0375365	0.000462118	0.0331878	7.47872e-05	0.00118489	0.0301064	0.146159	8.18655e-05	0.0254789	0.000462118	0.000628046	0.00013656	0.00215664	0.000993674	0.0257393	0.00231249	0.000320406	0.000683655	0.000967701	0.000412809	0.00199107	0.000166129	0.000901773	0.000699052	0.00110192	0.000224912	0.000722814	8.18655e-05	0.000211112	0.0225059	9.41159e-05	0.00035079	0.00072378	0.000724043
p_WPS-2_unclassified	0.000268133	0.000260793	0.00283297	0.00126971	0.00165558	0.00340206	0.00057397	0.00119005	0.000823422	0.000642893	0.00214056	0.00283297	0.000113881	0.000757201	0.00441542	0.00193146	0.00283297	0.00340206	0.00129799	0.00916644	0.00342147	0.00150032	0.00126971	0.000193804	0.00283297	0.000842721	0.00120422	0.0562286	0.00127404	0.00317437	0.000292013	0.00623222	0.000238404	0.000549833	0.00647054	9.6934e-05	0.000362704	0.000869683	0.000395615	0.000396171	0.000536612	0.000237349	0.00126971	0.000489178	0.00254301	0.000183005	0.000146526	0.00350589	0.00388305
p_WS1_unclassified	0.000557941	0.00186182	0.00142196	3.73637e-05	0.00941715	0.000527639	0.000448432	0.00100013	0.000542473	0.00145842	0.0216548	0.00142196	0.00015104	0.000610841	0.00206856	0.00154338	0.00142196	0.000527639	0.000196497	0.00482541	0.000696291	0.000229155	3.73637e-05	0.000819521	0.00142196	0.00273203	0.000120729	0.00323254	0.00411791	0.000564384	0.000489046	0.00367616	0.000159445	0.000549891	0.0189872	5.98626e-05	0.00202337	0.00115429	0.00102397	0.000746675	0.00300332	0.00114862	3.73637e-05	0.000463995	0.00110927	0.00013166	6.89438e-05	0.00223638	0.000428734
p-2534-18B5	8.87974e-05	0.00143909	0.0125383	9.01097e-05	0.00371532	0.000721683	0.00214189	0.00548552	0.00267927	0.00080772	0.00084266	0.0125383	0.000528123	0.000497168	0.000364966	0.000538897	0.0125383	0.000721683	0.00299253	0.00179016	0.000748247	0.000726649	9.01097e-05	0.000274098	0.0125383	0.00126605	0.000258964	0.014011	0.00112858	0.00211814	0.575681	0.000508518	0.000633461	0.000834976	0.00371498	5.34425e-05	0.000152977	0.0647409	0.000415108	0.158265	0.00297248	0.000710219	9.01097e-05	0.000291067	0.00109535	8.1836e-05	0.00162745	0.00210011	0.00094062
Paenibacillaceae	0.000320363	0.000199183	0.00272162	0.00104304	0.00171457	0.23894	0.000734169	0.0112102	0.00207583	0.000562846	0.000655986	0.00272162	0.000138644	0.000695139	0.149503	0.00097687	0.00272162	0.23894	0.000335618	0.0120671	0.228053	0.121132	0.00104304	0.000172014	0.00272162	0.0011155	0.0016	0.0171812	0.0199968	0.201688	0.000209339	0.063319	0.000463211	0.000627464	0.00856596	9.24128e-05	0.000314549	0.000521964	0.00105997	0.000398224	0.000186806	0.000287808	0.00104304	0.00143761	0.182084	0.000130656	0.000227597	0.00218867	0.00130766
Pasteurellaceae	0.000881251	0.00206843	0.000483962	0.000302073	0.000923759	0.00449726	0.000623493	0.00298002	0.000357468	0.000623626	0.000446958	0.000483962	0.000136309	0.0826621	0.000895543	0.206926	0.000483962	0.00449726	0.00163621	0.00120007	0.0042915	0.00327182	0.000302073	0.0361488	0.000483962	0.000775076	0.000623385	0.00215782	0.00311218	0.0112263	0.00047494	0.00128193	0.000417901	0.00117617	0.000734634	0.000320078	0.00056238	0.00084591	0.0020768	0.000693627	0.00042348	0.000800526	0.000302073	0.0011526	0.00278562	0.000526398	0.000362691	0.00158262	0.0020415
Patulibacteraceae	0.000712119	0.0199848	0.00256341	6.02985e-05	0.000843882	0.0020133	0.000323649	0.000615876	0.000525108	0.000169026	8.53779e-05	0.00256341	5.56214e-05	0.0534539	0.000111606	0.0209538	0.00256341	0.0020133	5.99454e-05	0.00525749	0.00191916	0.00158876	6.02985e-05	0.00369396	0.00256341	0.000239028	0.000205886	0.000774575	0.000597512	0.00489061	5.72249e-05	0.0001181	0.000369714	0.000451815	0.000103487	0.000147246	8.74795e-05	0.000930732	0.000323562	0.000835457	0.000222468	0.000169178	6.02985e-05	0.0103913	0.00158595	0.000179115	0.000120809	0.000925665	0.000403443
Pelagibacteraceae	0.0400935	0.000876736	0.00834812	0.0194703	0.0149645	0.00156017	0.0291161	0.003241	0.00320917	0.0100096	0.000616015	0.00834812	0.00227738	0.00116213	0.00493132	0.00220355	0.00834812	0.00156017	0.000658335	0.00556032	0.0015571	0.00102825	0.0194703	0.00415741	0.00834812	0.014505	0.00278871	0.000964533	0.0598147	0.0013485	0.000980135	0.00205617	0.00637156	0.00159956	0.196229	0.024661	0.0134314	0.0112288	0.0110252	0.00187743	0.00172788	0.0166972	0.0194703	0.0354264	0.00171666	0.000720783	0.000809946	0.0093582	0.00165722
Peptococcaceae	0.00136542	0.000330212	0.00775722	0.000276271	0.00118354	0.000340033	0.00135112	0.0118844	0.00412133	0.000764255	0.000613489	0.00775722	0.000735224	0.00160991	0.0876259	0.000562825	0.00775722	0.000340033	0.000280743	0.00903125	0.000352701	0.000279444	0.000276271	0.00128995	0.00775722	0.000811773	0.000723635	0.00138856	0.016329	0.000417979	0.000454283	0.0248979	0.0976185	0.0436026	0.000299424	0.00716501	0.000432393	0.00121102	0.00496599	0.00087048	0.00228219	0.000654143	0.000276271	0.00140457	0.000493038	0.000296319	0.000754871	0.0050971	0.00478261
Peptostreptococcaceae	0.000205051	0.000449242	0.00581002	4.38106e-05	0.000815625	0.0025885	0.000628093	0.00326707	0.00157403	0.000790628	0.0038746	0.00581002	0.00042463	0.0245205	0.000630019	0.0116916	0.00581002	0.0025885	0.000921481	0.00122084	0.00274053	0.00125754	4.38106e-05	0.00483462	0.00581002	0.000800404	0.000440267	0.00117927	0.00119661	0.00228957	0.000467348	0.00086839	0.00047222	0.00148924	0.000305976	0.000156725	0.00046596	0.00070953	0.00390214	0.000868534	0.000829375	0.000287428	4.38106e-05	0.000205998	0.00259532	0.000335286	0.00607642	0.00265727	0.0539266
Phormidiaceae	9.96932e-05	0.00060077	0.00834793	9.95597e-05	0.00553364	0.0155849	0.00121972	0.00456062	0.00191888	0.00141974	0.000732948	0.00834793	7.7332e-05	0.000397563	0.00123396	0.000313699	0.00834793	0.0155849	0.00158347	0.00221262	0.0183512	0.0080874	9.95597e-05	0.000212032	0.00834793	0.00112265	0.00382178	0.000710958	0.000501806	0.0112166	0.0117142	0.0265401	0.000882122	0.00183158	0.00212131	7.48395e-05	7.06825e-05	0.00154394	0.000485307	0.00211415	0.000238459	0.000214372	9.95597e-05	0.000148716	0.0169892	0.000377681	0.000664596	0.115413	0.00116035
Phyllobacteriaceae	0.000259449	0.000197331	0.00247113	0.00814649	0.00071732	0.00268347	0.000522611	0.00173584	0.00088999	0.000572676	0.000109265	0.00247113	7.33787e-05	0.000815104	0.00336533	0.00219335	0.00247113	0.00268347	0.00159507	0.00995945	0.00264974	0.00119717	0.00814649	0.000219165	0.00247113	0.000803383	0.00328414	0.0787385	0.000909162	0.00251059	0.000507346	0.0044972	0.000176562	0.000732489	0.000448114	0.000121882	0.000112999	0.0011313	0.000320294	0.00030875	0.000583983	0.000220353	0.00814649	0.000514459	0.00185751	0.000224693	0.000205086	0.00361175	0.0113759
Pirellulaceae	0.00106798	0.00110183	0.1542	0.000265635	0.00578617	0.00113796	0.0187326	0.00259227	0.0357208	0.0111772	0.000252165	0.1542	0.000718533	0.00056606	0.00234519	0.000996802	0.1542	0.00113796	0.00050808	0.00610853	0.00131039	0.00118689	0.000265635	0.000512131	0.1542	0.00223164	0.000402499	0.00029269	0.0265393	0.000921929	0.000275116	0.000808768	0.0123111	0.0176915	0.00101823	0.00134911	0.146768	0.000862838	0.174748	0.00260571	0.000698282	0.0031679	0.000265635	0.000910114	0.00501414	0.000231411	0.00101924	0.00285643	0.00290607
Piscirickettsiaceae	0.000243107	0.140182	0.00334944	0.000603879	0.00140757	0.00682869	0.00079798	0.00212097	0.00117341	0.0076826	0.000210115	0.00334944	0.185983	0.000898485	0.000694324	0.000957414	0.00334944	0.00682869	0.000540089	0.00230096	0.00660739	0.00324087	0.000603879	0.0309153	0.00334944	0.00103428	0.000306568	0.000401508	0.00467638	0.0057423	0.000290569	0.0004763	0.000677883	0.00157197	0.000393363	0.000106091	0.000233143	0.00117304	0.00101392	0.00552273	0.00377769	0.00505941	0.000603879	0.00197246	0.00559164	0.000175044	0.00100688	0.00205532	0.00250292
Planctomycetaceae	9.40389e-05	0.000324904	0.00748243	6.01021e-05	0.000857814	0.000666903	0.000689656	0.00235191	0.00227189	0.000523262	0.000633785	0.00748243	0.000399397	0.00201057	0.00481028	0.000413427	0.00748243	0.000666903	0.000380984	0.00229047	0.000644474	0.000332071	6.01021e-05	0.00109862	0.00748243	0.000458401	0.000383696	0.00183745	0.00266597	0.000669511	0.000290213	0.000976372	0.161212	0.00257048	0.000231261	0.0141458	0.000243221	0.000800158	0.0111487	0.000588261	0.000532418	0.000389933	6.01021e-05	0.000358652	0.000754444	0.000159223	0.000814759	0.00509247	0.00522655
Planococcaceae	0.00113764	0.0031948	0.00409031	0.0010741	0.00234955	0.0670116	0.00173859	0.00912783	0.00108358	0.00160643	0.00215805	0.00409031	0.00142989	0.0153736	0.00179589	0.00540825	0.00409031	0.0670116	0.0015464	0.00351668	0.0642624	0.0336108	0.0010741	0.00146138	0.00409031	0.000754724	0.0149972	0.00246052	0.00418728	0.0600508	0.00955457	0.00129171	0.0059885	0.00227008	0.00156839	0.00061264	0.000922263	0.00179988	0.00174104	0.0109039	0.00772193	0.00125058	0.0010741	0.00135413	0.0511714	0.000518296	0.00168374	0.00705029	0.00348103
Porphyromonadaceae	0.00069595	0.00237182	0.00178489	0.000293793	0.00110484	0.00130543	0.00054712	0.00500349	0.000917265	0.00116222	0.000621177	0.00178489	0.000259657	0.0300436	0.00149171	0.121119	0.00178489	0.00130543	0.000586336	0.00363812	0.00133168	0.00340903	0.000293793	0.0340569	0.00178489	0.00188817	0.001582	0.0521102	0.00192933	0.00313871	0.000559705	0.00146763	0.00101206	0.00113751	0.000563471	0.000140126	0.00134749	0.000765193	0.00132143	0.00376062	0.00104723	0.00066102	0.000293793	0.000345883	0.00120886	0.00111568	0.00482315	0.00307335	0.00222888
Prevotellaceae	0.000460561	0.00222338	0.000637085	0.000172324	0.000582724	0.0281063	0.000284099	0.00237746	0.000324235	0.000464935	0.000229022	0.000637085	0.000144351	0.206682	0.00078158	0.116235	0.000637085	0.0281063	0.00160411	0.00311739	0.0271918	0.0141115	0.000172324	0.00871683	0.000637085	0.000681737	0.000631977	0.00650185	0.00226902	0.0325075	0.000235075	0.000999195	0.000436524	0.00127758	0.000219945	0.0001894	0.000239088	0.00112114	0.00189109	0.00082389	0.000791005	0.000580133	0.000172324	0.000519875	0.0211808	0.000803886	0.000411799	0.00169445	0.0016461
Procabacteriaceae	0.00046812	0.00489934	0.00069813	4.15056e-05	0.000775215	0.000500071	0.000522949	0.000982093	0.000195318	0.00101665	8.86293e-05	0.00069813	0.000361978	0.000859831	0.00220785	0.000415168	0.00069813	0.000500071	0.0338382	0.00138365	0.000540496	0.0002872	4.15056e-05	0.00139077	0.00069813	0.00177077	0.000202215	0.00121921	0.000604121	0.000323792	0.0192717	0.00108935	0.000971451	0.000434172	0.000358587	0.000778951	0.000253929	0.0803045	0.00050023	0.0115643	0.11968	0.0015037	4.15056e-05	0.000647307	0.000524512	0.000214749	0.00323557	0.00588216	0.000486473
Promicromonosporaceae	0.0039064	0.000981982	0.0011405	4.94386e-05	0.00167797	0.1839	0.00223974	0.000699378	0.00140922	0.000813338	0.000264877	0.0011405	0.000142304	0.000580918	0.000196553	0.0006505	0.0011405	0.1839	0.000270514	0.000435804	0.178599	0.161688	4.94386e-05	0.000580542	0.0011405	0.00183516	0.000237535	0.000436133	0.00105367	0.1793	0.000729952	0.00253803	0.000596128	0.00207634	0.00281631	7.43312e-05	0.00012977	0.0329714	0.000350436	0.00158617	0.000106178	0.0014977	4.94386e-05	0.170549	0.165453	0.000116268	0.000234227	0.0124759	0.00191393
Propionibacteriaceae	0.00090385	0.000306091	0.0421421	0.000204417	0.00337582	0.397316	0.00545939	0.00657806	0.0178671	0.00449188	0.00301264	0.0421421	0.000494221	0.00195226	0.000809344	0.00152909	0.0421421	0.397316	0.00138156	0.00749057	0.386678	0.198666	0.000204417	0.00103175	0.0421421	0.0116731	0.000464621	0.00167919	0.00360919	0.330635	0.000538467	0.00492642	0.00613569	0.00247322	0.00097181	0.000784953	0.00114246	0.00254806	0.0012626	0.00226348	0.000670546	0.000599877	0.000204417	0.00287043	0.32321	0.00191749	0.0115411	0.034958	0.0176675
PRR-10	0.00046812	0.00489934	0.00069813	4.15056e-05	0.000775215	0.000500071	0.000522949	0.000982093	0.000195318	0.00101665	8.86293e-05	0.00069813	0.000361978	0.000859831	0.00220785	0.000415168	0.00069813	0.000500071	0.0338382	0.00138365	0.000540496	0.0002872	4.15056e-05	0.00139077	0.00069813	0.00177077	0.000202215	0.00121921	0.000604121	0.000323792	0.0192717	0.00108935	0.000971451	0.000434172	0.000358587	0.000778951	0.000253929	0.0803045	0.00050023	0.0115643	0.11968	0.0015037	4.15056e-05	0.000647307	0.000524512	0.000214749	0.00323557	0.00588216	0.000486473
Pseudanabaenaceae	0.736448	0.000103435	0.00361074	0.000950314	0.00126645	0.000105243	0.320353	0.00270183	0.000793803	0.00214431	0.000137162	0.00361074	0.00158751	0.00401772	0.00235583	0.00132385	0.00361074	0.000105243	0.00212123	0.00216556	0.00011367	9.0901e-05	0.000950314	0.00117701	0.00361074	0.00222634	0.000254501	0.000530328	0.118678	0.0001051	0.000429783	0.00090438	0.000671791	0.000459642	0.00887965	0.00224906	0.00326241	0.0113704	0.00473213	0.000497762	9.62506e-05	0.26183	0.000950314	0.471939	0.000242057	9.59482e-05	1.85778e-05	0.00113078	0.00100639
Pseudoalteromonadaceae	0.00125501	0.000833595	0.000367906	2.47875e-05	0.000595911	9.08935e-05	0.000467938	0.00324153	0.000536689	0.000652429	0.000245328	0.000367906	0.000113475	0.000324678	0.00122718	0.00147894	0.000367906	9.08935e-05	0.000125321	0.092334	0.00011332	0.000515469	2.47875e-05	0.000415106	0.000367906	0.0553077	0.000159683	0.000868722	0.00165596	0.000108044	4.07826e-05	0.000742167	8.66957e-05	0.000829221	0.00353506	8.21513e-05	0.00142511	0.00124242	0.000709186	0.000536132	0.000767235	0.000854256	2.47875e-05	0.00128967	0.000139036	0.000117398	0.000591122	0.000926797	0.000698412
Pseudomonadaceae	0.00113324	0.000623612	0.00471169	0.00026615	0.00173312	0.00502238	0.000850078	0.00860693	0.00149746	0.000750814	0.000548848	0.00471169	0.000190832	0.00185157	0.000355781	0.00142647	0.00471169	0.00502238	0.00461062	0.00666505	0.00612533	0.00235311	0.00026615	0.0013956	0.00471169	0.00170915	0.00154018	0.0152033	0.0022604	0.00376295	0.000147393	0.00118464	0.00176055	0.00200125	0.000350025	0.00040187	0.000658077	0.00141862	0.00140129	0.00177523	0.00183549	0.000528905	0.00026615	0.00123494	0.00626429	0.0018665	0.000376382	0.0157239	0.0888976
Pseudonocardiaceae	7.97978e-05	0.000115042	0.00131782	0.0031519	0.000417268	0.00067599	0.00023934	0.00157897	0.000337626	0.00114324	0.000154777	0.00131782	0.000108534	0.00146287	0.00025099	0.00132796	0.00131782	0.00067599	0.000343871	0.000766949	0.00172469	0.000329273	0.0031519	0.000434988	0.00131782	0.0153046	0.000929264	0.000918658	0.000404684	0.000658684	0.000268421	0.000309525	0.000166789	0.00157104	0.000358574	0.000128993	0.000115849	0.00113342	0.000397741	0.00120158	0.00111501	0.00056114	0.0031519	8.10466e-05	0.00157069	0.000146993	0.301134	0.00113005	0.0359091
R4-41B	0.00618818	9.32841e-05	7.21804e-05	0.000594609	0.000324023	8.97355e-05	0.00259361	0.0315017	6.82094e-05	0.000100858	0.000370323	7.21804e-05	0.000152796	0.000319469	0.000525985	0.000330599	7.21804e-05	8.97355e-05	0.000739133	0.00222192	9.00758e-05	5.64561e-05	0.000594609	9.21272e-05	7.21804e-05	0.000257449	0.000431785	0.00014219	0.00171989	0.000102915	0.000115131	0.000157775	0.000102401	0.000336675	7.03005e-05	6.68382e-05	9.67972e-05	0.000301764	0.00155881	0.000507788	0.000112622	0.00163067	0.000594609	0.00517977	0.000101494	0.000122708	0.00031372	0.00268713	0.0138273
R4-45B	0.00145751	0.00229981	0.000618907	0.0169483	0.000450624	0.000124564	0.000792922	0.00251129	0.000235066	0.001347	0.000214601	0.000618907	0.000557371	0.0174098	0.000392447	0.000724241	0.000618907	0.000124564	0.000229842	0.00996219	0.000121436	0.000105114	0.0169483	0.000770015	0.000618907	0.00186719	0.00251341	0.00440988	0.00295373	0.000137868	0.000899382	0.00153307	0.000421797	0.00726606	0.00112007	0.00012699	0.00715961	0.00845166	0.0032798	0.000719908	0.00292721	0.00118394	0.0169483	0.00224304	0.00012408	0.000160646	2.08155e-05	0.00131073	0.000228049
RB40	0.000446157	0.000549602	0.00327795	3.68812e-05	0.000598446	0.574822	0.000887496	0.00096998	0.00352116	0.00156812	6.52383e-05	0.00327795	0.000574014	0.00130761	0.000750075	0.00087951	0.00327795	0.574822	0.000223814	0.00119075	0.544387	0.317904	3.68812e-05	0.000939369	0.00327795	0.00373522	0.000503339	0.000337823	0.000865515	0.478063	0.000379697	0.00524539	0.00131067	0.000631067	0.000381735	0.000149534	0.000365461	0.00418808	0.000481041	0.000848136	0.000139866	0.000500732	3.68812e-05	0.0196978	0.433514	0.000170508	0.000346785	0.00506287	0.00146498
Rhizobiaceae	0.0005966	0.000668843	0.00874654	0.000218245	0.00112631	0.00633384	0.00144989	0.00418943	0.00213632	0.00153169	0.000369984	0.00874654	0.000102437	0.000949453	0.000399086	0.000531459	0.00874654	0.00633384	0.00113267	0.00119766	0.006729	0.00300948	0.000218245	0.000378052	0.00874654	0.00196697	0.00344609	0.00114361	0.00100495	0.00518895	0.000279933	0.000560607	0.000884963	0.00207708	0.000420846	0.000220724	0.000360729	0.00156072	0.000649221	0.000916946	0.000399355	0.000277871	0.000218245	0.000663266	0.00771823	0.000396686	0.0134658	0.006271	0.06728
Rhodobacteraceae	0.00041366	0.000883018	0.0241605	0.00030233	0.00733479	0.00325512	0.00393232	0.0028379	0.0133869	0.000991891	0.00506407	0.0241605	0.00113588	0.00101637	0.00993585	0.00092295	0.0241605	0.00325512	0.000995455	0.0048445	0.00355116	0.00154416	0.00030233	0.000379274	0.0241605	0.00173365	0.000615703	0.025066	0.00359185	0.0027172	0.00329972	0.0471374	0.00197415	0.000931493	0.00114335	0.000252036	0.00318338	0.00452864	0.00105101	0.00271946	0.0075246	0.000745408	0.00030233	0.00106174	0.00379942	0.000347843	0.00506275	0.00568633	0.00704348
Rhodocyclaceae	0.00100754	0.00166534	0.151531	0.0072471	0.00677605	0.00295356	0.0225928	0.0267278	0.0333301	0.00556715	0.0012043	0.151531	0.000632695	0.00106101	0.00172793	0.00182515	0.151531	0.00295356	0.0515135	0.00512506	0.00366718	0.00156647	0.0072471	0.00125888	0.151531	0.00231113	0.0109557	0.0018179	0.0057768	0.00232315	0.00162766	0.00210357	0.0197784	0.0024876	0.00110728	0.00140589	0.00053309	0.005397	0.00143746	0.0117357	0.00666827	0.000963739	0.0072471	0.00102154	0.00650373	0.000712309	0.0301737	0.0354622	0.00735096
Rhodospirillaceae	0.000552261	0.0189456	0.0664857	0.00159852	0.00504995	0.00127083	0.00881786	0.00638888	0.0186189	0.0179167	0.000417651	0.0664857	0.137011	0.00317914	0.00180108	0.000700231	0.0664857	0.00127083	0.000582792	0.0116378	0.00132821	0.000785568	0.00159852	0.00392557	0.0664857	0.00143707	0.00224952	0.000720209	0.0125463	0.00107816	0.00135386	0.000889838	0.00577329	0.00883138	0.000844887	0.000312873	0.00184207	0.00200299	0.00344961	0.00459178	0.00467615	0.00166528	0.00159852	0.000774688	0.00257577	0.00064525	0.000450205	0.00659771	0.00403659
Rickettsiaceae	0.000394636	0.00043635	0.0045744	0.0045877	0.00161221	0.0023739	0.0012784	0.00151544	0.00145335	0.00119386	0.0980989	0.0045744	0.000358727	0.00068126	0.00348609	0.000461004	0.0045744	0.0023739	9.52998e-05	0.00163633	0.0027265	0.00107833	0.0045877	0.000204231	0.0045744	0.00110482	0.000590745	0.00293895	0.00242886	0.0020979	0.000781387	0.0370158	0.000533172	0.000752795	0.0321838	0.00027589	0.000332949	0.00153014	0.000799956	0.000896853	0.000512973	0.000471998	0.0045877	0.0118081	0.00281521	0.000194135	0.000738808	0.00558962	0.00808173
Rikenellaceae	0.00173241	0.00377603	0.00608242	0.00100452	0.00202803	0.00238499	0.00243759	0.00652356	0.00416674	0.00161001	0.00110555	0.00608242	0.00142973	0.00158189	0.00588205	0.00133575	0.00608242	0.00238499	0.000740137	0.00919297	0.0022274	0.00119931	0.00100452	0.000929363	0.00608242	0.00337738	0.000750873	0.00128324	0.00832559	0.00225811	0.000891188	0.00140405	0.0304355	0.0137043	0.00198032	0.00188443	0.00132178	0.00852156	0.0042732	0.00162811	0.00232002	0.000948738	0.00100452	0.0151712	0.00201062	0.000900333	0.00209236	0.0209371	0.0037765
Rs-045	0.000140721	6.91151e-05	0.00115349	0.000598346	0.000183759	8.11782e-05	0.000136903	0.00139269	0.00098793	0.000411892	8.17043e-05	0.00115349	0.00026538	0.00528121	0.00010564	0.0127575	0.00115349	8.11782e-05	0.000151067	0.00166817	0.00013174	0.0001314	0.000598346	0.00195978	0.00115349	0.00349175	0.000635617	0.260849	0.000548574	0.000190299	0.0012444	0.000409392	0.00283414	0.000442029	0.000223902	0.000105499	0.000453197	0.00134123	0.000475218	0.00223886	0.000933319	0.00142666	0.000598346	0.000114128	0.000128798	0.000199903	0.0261222	0.000393778	0.00152087
Ruaniaceae	8.32341e-05	0.000795542	0.000241992	0.0185924	0.000642493	0.000204228	0.000211846	0.0265953	0.000224235	0.000195798	8.24825e-05	0.000241992	0.000217108	0.000469396	0.0176367	0.000432936	0.000241992	0.000204228	0.000477628	0.00367519	0.000229205	0.000112657	0.0185924	0.000210664	0.000241992	0.00036152	0.356689	0.00181734	0.00628241	0.000386605	0.000324742	0.00307977	0.000178476	0.000971474	0.000108748	8.79465e-05	7.3587e-05	0.000425733	0.00116651	0.00195344	0.000218474	0.000674347	0.0185924	0.000115976	0.000266904	8.50102e-05	0.000209831	0.00388136	0.00805007
Rubrobacteraceae	8.0891e-05	0.377684	0.0124162	0.00110345	0.000869461	0.000190111	0.00137333	0.00191124	0.00285101	0.00176482	8.55184e-05	0.0124162	0.00220314	0.00666304	0.000206607	0.00166804	0.0124162	0.000190111	0.00271777	0.00114386	0.000379896	0.000107142	0.00110345	0.131869	0.0124162	0.00303004	0.000402875	0.000355134	0.0010833	0.000198733	0.00189588	0.000330599	0.0011208	0.0026096	0.000234126	0.000198799	0.000939507	0.00690244	0.000971945	0.0235342	0.175111	0.001305	0.00110345	0.000221419	0.000388352	0.000126837	0.00120199	0.00209859	0.000624758
Ruminococcaceae	0.00184899	0.0026055	0.00343188	0.00146592	0.0095915	0.00189692	0.0024449	0.0593135	0.00310403	0.00516506	0.00566817	0.00343188	0.00551961	0.00337555	0.00613491	0.00478743	0.00343188	0.00189692	0.00248761	0.0605309	0.00218859	0.00126914	0.00146592	0.00178407	0.00343188	0.0092986	0.00423213	0.00253471	0.0253252	0.00173398	0.00471338	0.00615737	0.00256633	0.028624	0.00268277	0.00219224	0.00279374	0.0147208	0.0254571	0.00912522	0.00560452	0.00355404	0.00146592	0.00484506	0.00206629	0.00526459	0.00199762	0.0648753	0.0261383
S24-7	0.000489526	0.0188357	0.00497766	0.000443463	0.00584065	0.00671615	0.00144244	0.00766256	0.00232172	0.00235695	0.00371484	0.00497766	0.000710495	0.00119002	0.00170398	0.00079677	0.00497766	0.00671615	0.00110459	0.00859232	0.00804011	0.00431872	0.000443463	0.00397019	0.00497766	0.00275114	0.00213867	0.000986448	0.00431859	0.00506084	0.00787268	0.0114425	0.00138068	0.00627144	0.00325642	0.000832911	0.000291608	0.00437093	0.00167165	0.00385985	0.00311462	0.000613428	0.000443463	0.00133313	0.00661778	0.00115016	0.00374991	0.122439	0.00350038
Sanguibacteraceae	0.00014043	9.47131e-05	0.0047816	2.92938e-05	0.000839228	0.78465	0.00148296	0.0010029	0.00785285	0.0031554	8.26477e-05	0.0047816	0.000259742	0.00263477	0.00139194	0.00176365	0.0047816	0.78465	0.000449288	0.00109742	0.773398	0.707	2.92938e-05	0.000292189	0.0047816	0.00894518	0.000511281	0.000571476	0.00116877	0.772879	0.000696309	0.0123168	0.0025619	0.000669506	0.000532742	0.000140824	0.000608052	0.0031574	0.000510816	0.00131944	0.000138962	0.000324741	2.92938e-05	0.00522958	0.710865	0.000276731	0.000691055	0.00797985	0.00229579
Saprospiraceae	0.0049264	0.00508318	0.00350914	0.000478462	0.00273149	0.00149452	0.00244858	0.0166288	0.0012166	0.000306199	0.000181366	0.00350914	0.000340077	0.00118782	0.000226661	0.0247345	0.00350914	0.00149452	0.00309232	0.00142311	0.00178363	0.000711153	0.000478462	0.00176411	0.00350914	0.00513504	0.000636306	0.00836774	0.00143727	0.00390135	0.0131236	0.000626867	0.000344534	0.0124748	0.00204101	0.000215087	0.000192354	0.00410526	0.00878073	0.100726	0.00137667	0.00310556	0.000478462	0.00626983	0.00314537	0.000137802	0.0330567	0.000692129	0.00278193
SB-1	0.00118629	0.0014701	0.00199283	0.796634	0.0006221	3.89909e-05	0.000697237	0.00360088	0.000630936	0.000428383	0.000225218	0.00199283	0.00180917	0.0010743	0.000107557	0.000878497	0.00199283	3.89909e-05	0.000110341	0.000952007	7.24761e-05	3.62276e-05	0.796634	0.000409669	0.00199283	0.00112895	0.138024	0.000713283	0.00121247	5.394e-05	9.56853e-05	0.000598174	0.000196005	0.000427871	0.0036305	0.000110602	3.79253e-05	0.000551059	0.000663384	0.000392354	0.0023167	0.000388207	0.796634	0.00059218	9.84687e-05	3.85251e-05	0.0169891	0.000546471	0.000291153
SC3-41	0.00709424	0.00194347	0.000748687	7.62429e-05	0.00269176	0.0250922	0.00362753	0.000888965	0.000330148	0.000404051	0.00050743	0.000748687	0.000114257	0.000349482	3.88965e-05	0.000575936	0.000748687	0.0250922	0.000366377	0.000465995	0.0233346	0.0206519	7.62429e-05	0.000955058	0.000748687	0.000675461	0.000184738	0.000595947	0.00157076	0.0241005	0.00107325	0.00069667	0.000331634	0.00316638	0.00517246	0.000133272	2.17171e-05	0.0537626	0.000450198	0.00250293	0.000136344	0.00267441	7.62429e-05	0.274905	0.0220855	7.47116e-05	0.000211497	0.0169926	0.00183221
Sediment-4	0.000604702	0.000231352	0.00168781	0.00015657	0.00381891	0.0038453	0.000648421	0.01	0.000441305	0.00045496	0.000220314	0.00168781	0.00168735	0.00111256	0.0167511	0.00436826	0.00168781	0.0038453	0.0123522	0.0074303	0.00375162	0.00192946	0.00015657	0.000813108	0.00168781	0.000512414	0.00171243	0.000555713	0.0121015	0.00393515	0.000787144	0.00298901	0.000242328	0.000633243	0.00158045	0.000161383	0.000176478	0.00122983	0.00108429	0.00264458	0.000279046	0.00621405	0.00015657	0.000501151	0.00310651	0.000112046	0.000201032	0.00228456	0.00506905
SHBZ1169	0.0102315	0.00385752	0.00832105	0.000596628	0.00184456	0.0083667	0.0154227	0.00124101	0.00310675	0.0503416	0.000360081	0.00832105	0.000499991	0.000506113	0.00124316	0.000658085	0.00832105	0.0083667	0.00267437	0.00826883	0.00864721	0.00388722	0.000596628	0.000731723	0.00832105	0.0905504	0.00020368	0.00215813	0.0096668	0.00604504	0.00276	0.000903072	0.00114386	0.00302772	0.00430445	0.000642897	0.00377758	0.0912885	0.00303191	0.00288396	0.00599286	0.00404155	0.000596628	0.0107955	0.0101514	0.000126072	0.00168492	0.00426775	0.00109579
Shewanellaceae	2.5919e-05	3.03876e-05	5.09577e-05	1.26735e-05	0.000160476	8.30477e-05	7.54821e-05	0.000692256	3.92566e-05	0.000101879	3.41723e-05	5.09577e-05	3.01489e-05	0.000245323	4.30865e-05	0.000565978	5.09577e-05	8.30477e-05	4.44715e-05	0.00119493	0.000110364	4.83735e-05	1.26735e-05	6.32197e-05	5.09577e-05	0.000147155	5.79901e-05	0.000130488	0.000393284	8.29777e-05	3.3858e-05	8.18599e-05	4.92304e-05	0.000285009	6.52842e-05	6.75031e-05	2.41076e-05	0.000410396	0.000173966	0.000191498	3.74212e-05	4.21541e-05	1.26735e-05	0.00364293	0.000122133	0.00126232	2.85701e-05	0.00197347	0.00096698
Sinobacteraceae	8.88663e-05	6.1361e-05	0.000327662	5.2506e-05	0.000678233	0.000645982	8.86023e-05	0.000869031	0.000124548	0.000102244	0.000182673	0.000327662	4.80498e-05	0.000311699	0.000136335	0.000340945	0.000327662	0.000645982	0.000977749	0.000984495	0.000725877	0.000272709	5.2506e-05	0.00012656	0.000327662	0.000208291	8.39808e-05	0.00143684	0.000409489	0.000490006	6.66261e-05	0.000127695	7.49469e-05	0.000296969	8.03576e-05	6.33121e-05	0.000241271	0.00043244	0.000720273	0.000240125	0.000281682	9.78559e-05	5.2506e-05	0.000124986	0.00298797	0.000178367	7.6224e-05	0.00291286	0.00393984
Solibacteraceae	0.000884015	0.00283948	0.483355	0.000334183	0.0119206	0.00330179	0.0580425	0.0102348	0.109191	0.0397402	0.00108704	0.483355	0.00281329	0.00186446	0.000476795	0.000444046	0.483355	0.00330179	0.00619922	0.0066751	0.00398732	0.00158172	0.000334183	0.00125754	0.483355	0.00249531	0.00115464	0.0007397	0.0131002	0.00240823	0.00146208	0.00289749	0.0433584	0.00172402	0.000417784	0.000562734	0.00101279	0.00125395	0.00268706	0.00933716	0.00562274	0.00912626	0.000334183	0.000781842	0.0149049	0.000342197	0.00187592	0.0226005	0.00270891
Solirubrobacteraceae	0.000325401	0.000829848	0.0379382	0.000623122	0.000575159	0.00628806	0.00379476	0.00192455	0.474988	0.0014706	0.000248875	0.0379382	0.00117652	0.000359233	0.000211427	0.000810772	0.0379382	0.00628806	8.93833e-05	0.00576573	0.00644249	0.00342027	0.000623122	0.000254318	0.0379382	0.0891915	0.000441177	0.0429437	0.0018704	0.00487988	0.00109549	0.00158557	0.00310309	0.000859622	0.000382472	8.7809e-05	0.00258102	0.00339377	0.00622165	0.000922596	0.000135968	0.00326889	0.000623122	0.000260255	0.00738613	0.000108203	0.000544879	0.00153784	0.00155846
Sphaerochaetaceae	0.000118753	0.600661	0.012881	0.00136626	0.00049149	0.000104258	0.0014325	0.000999286	0.00273644	0.00137066	3.90693e-05	0.012881	0.0010363	0.00693237	6.25623e-05	0.0039886	0.012881	0.000104258	0.00138902	0.000912245	0.000351863	9.49047e-05	0.00136626	0.205623	0.012881	0.000255862	0.000384141	0.00025541	0.00121221	0.000279088	0.000810309	0.000335373	0.000987392	0.00336041	0.000261294	0.000153119	4.76278e-05	0.000667326	0.00157698	0.0330469	0.0246293	0.00158536	0.00136626	0.00041625	0.000291483	7.59819e-05	5.4533e-05	0.000677837	0.000299692
Sphingobacteriaceae	0.00351977	0.138527	0.0483896	0.000423137	0.00160688	0.00582441	0.0120692	0.0042493	0.0106999	0.00134977	0.000291928	0.0483896	0.00141041	0.000895845	0.00272617	0.00348748	0.0483896	0.00582441	0.000784047	0.00292657	0.0054749	0.00281587	0.000423137	0.0435533	0.0483896	0.000500428	0.000752356	0.000623532	0.00493241	0.00477135	0.000962449	0.000732015	0.00716615	0.00177715	0.001308	0.00629668	0.000645607	0.00095812	0.00124544	0.0125603	0.00448441	0.0024561	0.000423137	0.00367836	0.00519489	0.000216604	0.00188079	0.00276528	0.0010468
Sphingomonadaceae	0.00155153	0.00177694	0.00956297	0.000306696	0.00179115	0.00286347	0.00178728	0.0131334	0.0025369	0.0014185	0.00238392	0.00956297	0.000511434	0.00240699	0.00127166	0.00198763	0.00956297	0.00286347	0.00258306	0.00670641	0.00310952	0.00139855	0.000306696	0.00179184	0.00956297	0.00177234	0.00521358	0.00904702	0.00238559	0.00238369	0.00119104	0.00197596	0.00105514	0.00294499	0.000484055	0.000642284	0.000594843	0.00199616	0.000822468	0.00227411	0.0105928	0.00092122	0.000306696	0.00148097	0.00318193	0.00154317	0.000777706	0.012741	0.0782765
Spirochaetaceae	0.00434124	0.00392681	0.00263938	0.000236625	0.00279133	0.00142595	0.00114277	0.00293713	0.00112887	0.000384199	0.000414151	0.00263938	0.000627365	0.0131441	0.0102435	0.100296	0.00263938	0.00142595	0.000597848	0.00479739	0.00141029	0.00254312	0.000236625	0.0539435	0.00263938	0.00167409	0.000815237	0.0091124	0.00525326	0.00182581	0.000426168	0.00232596	0.00105144	0.00115772	0.000438259	0.000621168	0.00047578	0.00086625	0.00132344	0.000995278	0.00016053	0.000932179	0.000236625	0.00127886	0.00131936	0.000503749	0.001558	0.00214781	0.00181335
Staphylococcaceae	0.000373484	0.00028077	0.017941	0.000201849	0.000586949	0.00825113	0.00184034	0.000943376	0.0036462	0.000660324	0.000145357	0.017941	5.9383e-05	0.000800825	0.000967016	0.00143907	0.017941	0.00825113	0.0140425	0.000625968	0.00871762	0.00373951	0.000201849	0.000350902	0.017941	0.00033062	0.000202434	0.000669641	0.00101376	0.00610391	0.000111772	0.0104915	0.00113782	0.000376697	0.00066985	6.22834e-05	0.000400497	0.00107652	0.000814231	0.000541032	0.000242951	0.000256106	0.000201849	0.00037923	0.00685305	0.00017908	0.000147606	0.00115914	0.0226686
Streptococcaceae	0.000478925	0.00896192	0.00333065	0.000125639	0.000588235	0.00255721	0.000518116	0.00104432	0.000731643	0.000422146	0.000502128	0.00333065	0.000105631	0.0994814	0.000224682	0.0490788	0.00333065	0.00255721	0.000268315	0.00565595	0.00249304	0.00549794	0.000125639	0.00418801	0.00333065	0.000477609	0.000556353	0.00186282	0.00130042	0.00812779	0.000126436	0.000287234	0.000715945	0.000684805	0.000118552	0.000293552	0.000121162	0.000396111	0.00071878	0.000796769	0.000390436	0.000347443	0.000125639	0.000574796	0.00191647	0.000472475	0.000113589	0.0011792	0.000710611
Streptomycetaceae	6.82506e-05	0.000296626	0.000546088	0.000285244	0.000891125	0.000183991	0.000165511	0.0039751	0.000141665	0.000327299	0.000193419	0.000546088	8.09703e-05	0.00210656	0.000960597	0.000471161	0.000546088	0.000183991	0.000324338	0.00563295	0.000259691	0.000424283	0.000285244	0.000136771	0.000546088	0.00100568	0.000161067	0.000185328	0.00338502	0.000400139	0.000392883	0.000373231	0.00158404	0.47671	0.000115723	0.000298382	0.000149913	0.000600862	0.00459953	0.00380826	0.00591953	0.000196531	0.000285244	0.00010377	0.00037727	0.000240154	0.00179295	0.00245671	0.00226675
Succinivibrionaceae	0.000119435	0.000164271	0.00452309	3.23986e-05	0.00115888	0.000319538	0.000512719	0.00118489	0.000847342	0.000304839	0.622594	0.00452309	7.41043e-05	0.000302921	0.00027515	0.000109679	0.00452309	0.000319538	5.74431e-05	0.00248614	0.000417566	0.000152035	3.23986e-05	0.000136811	0.00452309	0.000522559	0.000105799	0.000465329	0.00511899	0.000255754	0.000606042	0.00218758	0.000297001	0.00040969	0.00216345	5.83488e-05	0.000146918	0.000517098	0.00068496	0.000274884	0.000275265	0.000131601	3.23986e-05	0.000166052	0.000608436	9.76042e-05	6.55272e-05	0.00872399	0.000720309
Sulfobacillaceae	0.00709424	0.00194347	0.000748687	7.62429e-05	0.00269176	0.0250922	0.00362753	0.000888965	0.000330148	0.000404051	0.00050743	0.000748687	0.000114257	0.000349482	3.88965e-05	0.000575936	0.000748687	0.0250922	0.000366377	0.000465995	0.0233346	0.0206519	7.62429e-05	0.000955058	0.000748687	0.000675461	0.000184738	0.000595947	0.00157076	0.0241005	0.00107325	0.00069667	0.000331634	0.00316638	0.00517246	0.000133272	2.17171e-05	0.0537626	0.000450198	0.00250293	0.000136344	0.00267441	7.62429e-05	0.274905	0.0220855	7.47116e-05	0.000211497	0.0169926	0.00183221
SUP05	0.00303061	0.0147906	0.834265	0.00199656	0.0692474	0.004565	0.346277	0.00152351	0.482163	0.134316	0.00524554	0.834265	0.0023007	0.0017245	0.00197015	0.000589736	0.834265	0.004565	0.0185949	0.00273004	0.00561508	0.00382367	0.00199656	0.00694689	0.834265	0.00558564	0.000796639	0.00379787	0.0976875	0.00407686	0.0119531	0.00220139	0.328648	0.00260603	0.00187739	0.00630152	0.00297409	0.00352997	0.00359518	0.0626434	0.00120283	0.00184681	0.00199656	0.00236321	0.0484758	0.000167753	0.00130355	0.0045408	0.00695429
Symbiobacteriaceae	0.00192787	0.00128947	0.00268384	0.00566127	0.000434466	0.000301038	0.000667758	0.0394345	0.00115747	0.000622804	0.00700796	0.00268384	0.000667713	0.000405514	0.000269546	0.000282281	0.00268384	0.000301038	0.000158442	0.00321407	0.000375526	0.000222314	0.00566127	0.000331414	0.00268384	0.000733422	0.00714545	0.000406133	0.00275796	0.000280804	0.0151927	0.000929423	0.000310272	0.0070624	0.000116321	8.96108e-05	0.000140581	0.00135713	0.000928425	0.002286	8.47095e-05	0.000682225	0.00566127	0.00127928	0.000299121	0.000189941	5.65549e-05	0.00503951	0.00159749
Synechococcaceae	0.000460157	0.0025053	0.486616	0.00135071	0.0130165	0.00395208	0.0577762	0.00192047	0.111852	0.0237467	0.000766277	0.486616	0.000370654	0.000636948	0.00123908	0.00100028	0.486616	0.00395208	0.0040982	0.0020443	0.00493213	0.00182497	0.00135071	0.00298604	0.486616	0.018901	0.000535363	0.00423339	0.0170452	0.00312558	0.00156876	0.00094572	0.059721	0.00161446	0.00065525	0.000812856	0.0225515	0.00115314	0.00213309	0.0113123	0.000591236	0.000515486	0.00135071	0.000688134	0.0168954	0.000226252	0.0732581	0.00277069	0.033097
Synergistaceae	0.00909134	0.00267295	0.00339957	0.00016133	0.00531095	0.000700507	0.00327396	0.00113716	0.0254607	0.00108758	5.03963e-05	0.00339957	0.0666356	0.000417139	0.00105446	0.000871526	0.00339957	0.000700507	0.000101044	0.00141745	0.000736357	0.000351282	0.00016133	0.000979105	0.00339957	0.00657409	0.000573623	0.0064372	0.00420599	0.000542008	0.00127809	0.000484375	0.000712086	0.000631868	0.000314268	0.00305815	0.000169639	0.00183226	0.0235497	0.00170595	0.00310979	0.357362	0.00016133	0.00647447	0.000929527	6.47854e-05	0.00614015	0.000755772	0.000438806
Syntrophaceae	0.00152081	0.000197017	0.00165109	0.00116952	0.00347084	0.000753719	0.00226409	0.0465898	0.000511197	0.000455393	0.000233388	0.00165109	0.00327409	0.000632782	0.420466	0.00165924	0.00165109	0.000753719	0.000463149	0.0346131	0.000765614	0.000377674	0.00116952	0.000443723	0.00165109	0.00114827	0.0589973	0.000656603	0.0807573	0.000713491	0.00086086	0.11125	0.000487856	0.00144068	0.00131597	0.000160902	0.000620599	0.000522878	0.00705177	0.0014665	0.000178321	0.0131889	0.00116952	0.00133685	0.000635949	0.00017178	0.00023227	0.00179131	0.00296848
Syntrophomonadaceae	0.000450778	0.0170928	0.00102906	0.0467986	0.00327095	0.000260865	0.00040607	0.00463634	0.00081925	0.00147976	0.000226724	0.00102906	0.00229709	0.020162	0.000387069	0.00136898	0.00102906	0.000260865	0.000442073	0.00336673	0.000320971	0.000143167	0.0467986	0.00402232	0.00102906	0.0070218	0.00751804	0.00270475	0.000984521	0.00039971	0.00447271	0.000465453	0.00050728	0.00267497	0.000290034	0.000127364	0.00299963	0.00430152	0.00113853	0.00643738	0.252817	0.000568754	0.0467986	0.000795194	0.000373268	0.000182055	0.0043022	0.00183888	0.00117826
Syntrophorhabdaceae	0.000653421	0.00130927	0.00362012	0.00168896	0.00210847	0.00780496	0.000786666	0.0171077	0.00100665	0.000994152	0.0013472	0.00362012	0.000247294	0.000470153	0.000791735	0.000278323	0.00362012	0.00780496	0.00182662	0.0021334	0.00940308	0.00447407	0.00168896	0.000275865	0.00362012	0.00107373	0.0230713	0.00116084	0.0011932	0.00585897	0.00673767	0.0116196	0.000575451	0.00310815	0.000766785	0.000114828	0.000127813	0.0012048	0.000721889	0.00164729	0.000265152	0.00035402	0.00168896	0.000514638	0.00759536	0.00029872	0.000730912	0.0589099	0.00177663
Thermoactinomycetaceae	0.00014043	9.47131e-05	0.0047816	2.92938e-05	0.000839228	0.78465	0.00148296	0.0010029	0.00785285	0.0031554	8.26477e-05	0.0047816	0.000259742	0.00263477	0.00139194	0.00176365	0.0047816	0.78465	0.000449288	0.00109742	0.773398	0.707	2.92938e-05	0.000292189	0.0047816	0.00894518	0.000511281	0.000571476	0.00116877	0.772879	0.000696309	0.0123168	0.0025619	0.000669506	0.000532742	0.000140824	0.000608052	0.0031574	0.000510816	0.00131944	0.000138962	0.000324741	2.92938e-05	0.00522958	0.710865	0.000276731	0.000691055	0.00797985	0.00229579
Thermoanaerobacteraceae	0.0066308	0.00228693	0.00214616	0.00384671	0.00142362	0.00116833	0.00286029	0.0168421	0.0013139	0.000752387	0.00147966	0.00214616	0.00120085	0.00240804	0.00228785	0.00252974	0.00214616	0.00116833	0.00315809	0.0220444	0.00139646	0.000809726	0.00384671	0.000661255	0.00214616	0.00234505	0.00329371	0.00195936	0.00910863	0.00109196	0.00292943	0.00166419	0.000755642	0.0141931	0.000396459	0.000859989	0.000440753	0.0328373	0.0201419	0.00213612	0.000630885	0.00491079	0.00384671	0.00871596	0.00111928	0.00123586	0.000495448	0.0178628	0.00297669
Thermodesulfobiaceae	0.000274439	0.00230826	0.00178588	0.000858226	0.00107316	0.000462586	0.000336916	0.00551045	0.00103692	0.00038227	0.000934624	0.00178588	0.000332107	0.00342708	0.000321688	0.0183943	0.00178588	0.000462586	0.000585884	0.00171627	0.00053333	0.000262313	0.000858226	0.00206412	0.00178588	0.00237491	0.00124772	0.112943	0.000685404	0.00144731	0.00249871	0.00214333	0.0012031	0.00291604	0.00558312	0.000121991	0.000272411	0.00144581	0.00223349	0.0283115	0.000538464	0.00178078	0.000858226	0.00283392	0.0010851	0.000203103	0.01586	0.000781928	0.00341415
Thermotogaceae	0.000255861	0.211818	0.0068806	0.000516802	0.00122298	0.000340813	0.00124561	0.00599047	0.019283	0.00134006	0.000272951	0.0068806	0.0026012	0.00101643	0.000363481	0.00529298	0.0068806	0.000340813	0.00135624	0.0044514	0.000534245	0.000234911	0.000516802	0.051869	0.0068806	0.00526804	0.000664789	0.00327948	0.00205273	0.0012562	0.0032394	0.00130599	0.000888411	0.0106761	0.000258778	0.000164018	0.000315703	0.00196207	0.00297297	0.0384637	0.00711185	0.00224373	0.000516802	0.00108628	0.00103999	0.00024584	0.00790482	0.0036633	0.00302029
Thermovirgaceae	0.735457	0.000110357	0.00354632	0.000956429	0.00125865	0.000106297	0.320041	0.00276154	0.000781124	0.00214447	0.000137712	0.00354632	0.00156807	0.00400398	0.00239739	0.00135073	0.00354632	0.000106297	0.00216934	0.00221496	0.000113646	9.21364e-05	0.000956429	0.00117577	0.00354632	0.00223912	0.000260582	0.000558371	0.118628	0.000106975	0.000449795	0.000926078	0.000674601	0.000466027	0.00880266	0.00225202	0.00319734	0.0117165	0.00476495	0.000546522	9.94251e-05	0.261422	0.000956429	0.473937	0.000239164	9.99033e-05	1.92314e-05	0.00121639	0.001048
Thiotrichaceae	0.0015482	0.266251	0.0293503	0.0008434	0.000574108	0.000253328	0.00511339	0.00250178	0.00629567	0.00260813	0.000123763	0.0293503	0.000852475	0.000601136	0.0017554	0.00102188	0.0293503	0.000253328	0.000492661	0.00129324	0.000340108	0.000151825	0.0008434	0.0559369	0.0293503	0.00279728	0.000150951	0.000253519	0.00676322	0.000307909	0.000377737	0.000596856	0.00210499	0.00171339	0.000363024	0.000109651	0.000124004	0.00338412	0.00075032	0.011053	0.00920484	0.000849487	0.0008434	0.00184856	0.000679841	0.000117541	0.000132397	0.0086166	0.00123408
TIBD11	0.00792409	0.00226451	0.00105622	0.00336773	0.000285204	0.000217325	0.00314137	0.00461971	0.000952223	0.000561054	0.000427594	0.00105622	0.000479598	0.00284824	0.00196763	0.00122453	0.00105622	0.000217325	0.00253496	0.0162982	0.000240736	0.000164612	0.00336773	0.000482731	0.00105622	0.00174471	0.00095404	0.00331996	0.00540636	0.000309585	0.00143848	0.000761116	0.000539582	0.00194762	0.000255774	0.00042547	0.00125623	0.0346393	0.0133104	0.0011811	0.00174118	0.00260364	0.00336773	0.0100063	0.000259128	0.000427378	0.00011733	0.00376626	0.000755202
Trebouxiophyceae	0.736448	0.000103435	0.00361074	0.000950314	0.00126645	0.000105243	0.320353	0.00270183	0.000793803	0.00214431	0.000137162	0.00361074	0.00158751	0.00401772	0.00235583	0.00132385	0.00361074	0.000105243	0.00212123	0.00216556	0.00011367	9.0901e-05	0.000950314	0.00117701	0.00361074	0.00222634	0.000254501	0.000530328	0.118678	0.0001051	0.000429783	0.00090438	0.000671791	0.000459642	0.00887965	0.00224906	0.00326241	0.0113704	0.00473213	0.000497762	9.62506e-05	0.26183	0.000950314	0.471939	0.000242057	9.59482e-05	1.85778e-05	0.00113078	0.00100639
Tsukamurellaceae	7.88202e-05	0.00012486	0.0019187	0.00124804	0.000242769	0.000126649	0.000168224	0.00101226	0.000865421	0.000361256	7.61617e-05	0.0019187	0.000212068	0.00375484	0.000264123	0.00848306	0.0019187	0.000126649	0.000252726	0.00207248	0.000326821	0.000121279	0.00124804	0.00149372	0.0019187	0.00627822	0.000542422	0.217145	0.000493125	0.000197682	0.000770962	0.000327152	0.00937192	0.000527784	0.000177814	0.000685733	0.000327905	0.000966608	0.000449764	0.00161844	0.000755794	0.00101913	0.00124804	0.000127856	0.00017043	0.000174759	0.0683211	0.000497776	0.00131778
TTA_B6	8.71313e-05	0.000219491	0.00957348	5.01337e-05	0.00109266	9.90178e-05	0.000801637	0.00223685	0.00297985	0.000698919	0.00053583	0.00957348	0.000360018	0.00238651	0.00578762	0.000349254	0.00957348	9.90178e-05	0.000338616	0.00210577	0.000122575	6.37714e-05	5.01337e-05	0.00149269	0.00957348	0.000452818	0.000329319	0.00293391	0.0019473	0.000185922	0.000275089	0.00126889	0.172381	0.00256343	0.000115904	0.0201586	0.000191308	0.000912932	0.00429565	0.000517451	0.000526278	0.000285803	5.01337e-05	0.000352935	0.000418789	0.00013158	0.000835469	0.00504543	0.00547607
Turicibacteraceae	0.000439543	0.000148105	0.0156713	4.9953e-05	0.000754674	0.0023866	0.00258681	0.00267182	0.00351901	0.00623548	0.000197255	0.0156713	8.20766e-05	0.00146599	0.000133956	0.000375175	0.0156713	0.0023866	0.000679732	0.00101763	0.00250739	0.00113461	4.9953e-05	0.000237568	0.0156713	0.0080044	0.00082884	0.00049876	0.000900293	0.00194716	0.000232399	0.000515102	0.00114812	0.00376651	0.000338836	0.000166068	0.000366432	0.00695649	0.000537597	0.000660961	0.000479184	0.000336774	4.9953e-05	0.000418078	0.00414348	0.000173807	0.017883	0.00250694	0.0661402
unclassified	0.00025586	0.484019	0.0880811	0.0096992	0.00222059	0.00104471	0.010141	0.00178162	0.0197901	0.00447553	0.000109864	0.0880811	0.00160698	0.00178684	0.000134671	0.00268822	0.0880811	0.00104471	0.00200751	0.00156696	0.00119896	0.000519786	0.0096992	0.201196	0.0880811	0.000723852	0.00217033	0.000327559	0.00440599	0.000925242	0.00183779	0.000563135	0.00916265	0.00410915	0.00043468	0.000282083	9.99579e-05	0.00345328	0.00214157	0.0401789	0.0232089	0.00180541	0.0096992	0.00845553	0.00260918	0.00013182	0.000170465	0.00200402	0.000633435
Veillonellaceae	0.000414314	0.00154984	0.000772618	0.000140075	0.000864969	0.0055115	0.0003669	0.00394035	0.000379022	0.000784887	0.000395922	0.000772618	0.000271839	0.211592	0.000888099	0.135211	0.000772618	0.0055115	0.00208164	0.00347391	0.00536275	0.00266259	0.000140075	0.0104256	0.000772618	0.000806255	0.000613386	0.00419247	0.00316666	0.0167222	0.00037498	0.000966856	0.000502618	0.00194712	0.000605735	0.000344984	0.00019682	0.00146236	0.00214466	0.00106079	0.000971137	0.000532842	0.000140075	0.000466459	0.00356799	0.000694882	0.000870891	0.00263019	0.00204022
Verrucomicrobiaceae	0.00152877	0.00105092	0.124377	0.00396404	0.00623578	0.00820436	0.0174445	0.00632253	0.0282516	0.00468813	0.000682338	0.124377	0.000706912	0.00117131	0.0092964	0.00132483	0.124377	0.00820436	0.000576159	0.00727909	0.00819651	0.00902347	0.00396404	0.000645038	0.124377	0.00130159	0.000944034	0.000462089	0.0334836	0.00669369	0.000302689	0.00310285	0.0135857	0.118626	0.00377034	0.00688973	0.00900462	0.00104673	0.0799253	0.00243172	0.000665681	0.00370621	0.00396404	0.00221143	0.00990136	0.000478982	0.000875711	0.00547259	0.00193219
Vibrionaceae	0.000271196	0.00205961	0.0182725	0.000120107	0.00589831	0.000780413	0.00327688	0.0035186	0.00370288	0.000946597	6.87779e-05	0.0182725	6.30028e-05	0.000829828	0.000160308	0.000794358	0.0182725	0.000780413	0.602271	0.000903186	0.000755478	0.000361197	0.000120107	0.000412561	0.0182725	0.00111567	0.000476032	0.000740218	0.000911428	0.00147339	0.00324313	0.000383055	0.0014334	0.000722748	4.57221e-05	4.27561e-05	5.9102e-05	0.0613553	0.000397777	0.0327457	0.00417166	0.000100492	0.000120107	0.000617155	0.000818397	9.06075e-05	0.000308122	0.00609387	0.00762717
Victivallaceae	0.00342314	0.0153622	0.834541	0.00211334	0.0710343	0.00479094	0.355469	0.00162163	0.494124	0.137598	0.00553414	0.834541	0.00245946	0.00170918	0.00213434	0.000544745	0.834541	0.00479094	0.0193206	0.00280997	0.00587244	0.00402347	0.00211334	0.00724239	0.834541	0.00576727	0.000818785	0.00311928	0.100503	0.00428601	0.0127	0.00213729	0.33683	0.0027795	0.0019729	0.00657086	0.00312307	0.00369564	0.00389876	0.0644672	0.00129183	0.00200815	0.00211334	0.00265011	0.0497459	0.000170848	0.00133119	0.00465112	0.00723139
wb1_P06	6.08616e-05	0.331109	0.012749	0.00186998	0.0012624	0.000119769	0.00141019	0.00191992	0.00295213	0.00224854	8.63117e-05	0.012749	0.00226503	0.0112564	5.83341e-05	0.00153616	0.012749	0.000119769	0.000697271	0.00153461	0.000289556	7.74349e-05	0.00186998	0.118384	0.012749	0.0066524	0.000515003	0.000353482	0.00105104	0.000157188	0.000744522	0.000344678	0.00115816	0.00310601	0.000175268	0.000106188	0.00227768	0.00190781	0.000880941	0.0207948	0.237252	0.000984975	0.00186998	0.000166759	0.000325402	0.00010968	0.00158976	0.0018915	0.000696576
WCHB1-25	0.00148691	2.72125e-05	0.00222535	7.49939e-05	0.00582681	0.00143752	0.002141	0.0968541	0.000447559	0.000610331	0.000226979	0.00222535	0.000542771	0.000640191	0.735461	0.000763883	0.00222535	0.00143752	0.00010353	0.0658629	0.00144876	0.00064811	7.49939e-05	0.00015031	0.00222535	0.00105681	0.00855546	0.000637255	0.129543	0.00137303	0.000404832	0.339741	0.00156598	0.00136137	0.0022477	7.83299e-05	0.00197991	0.000632263	0.00973267	0.000979777	0.000103103	0.00140132	7.49939e-05	0.00149533	0.00104537	0.000136818	3.45452e-05	0.00136797	0.00266126
Williamsiaceae	0.00241784	0.000205808	0.0067898	0.000336989	0.000986369	0.000160859	0.00209675	0.0017583	0.00207608	0.000462923	0.000685086	0.0067898	0.000360735	0.0141786	0.00443857	0.000623168	0.0067898	0.000160859	0.00020251	0.00177145	0.000179644	8.49771e-05	0.000336989	0.00100676	0.0067898	0.000625505	0.000371511	0.00163418	0.00228025	0.000277709	0.000176976	0.000874848	0.14778	0.00171881	0.000206432	0.0123897	0.000142505	0.000651407	0.00511498	0.000430261	0.000505166	0.00080481	0.000336989	0.00520243	0.000384858	0.000129036	0.000475672	0.00667956	0.00406665
Xanthobacteraceae	0.0024823	0.012226	0.800089	0.00164579	0.0584787	0.0467093	0.293221	0.0013637	0.411523	0.113838	0.00458526	0.800089	0.00212854	0.00160709	0.00162055	0.000538165	0.800089	0.0467093	0.0153262	0.00229299	0.0473267	0.0411839	0.00164579	0.00574686	0.800089	0.00635898	0.000710177	0.00252525	0.0830004	0.0458323	0.00981779	0.00292328	0.280659	0.00260227	0.0017855	0.00655454	0.00275392	0.00299933	0.00332606	0.0529099	0.00137245	0.00154629	0.00164579	0.00210149	0.0802832	0.000194043	0.00110441	0.00613574	0.00615217
Xanthomonadaceae	0.000966176	0.000673967	0.0114088	0.00012129	0.00952262	0.00581762	0.00154865	0.0184406	0.00663102	0.00229309	0.00128053	0.0114088	0.000688795	0.00195924	0.00147109	0.00134592	0.0114088	0.00581762	0.0214141	0.0111047	0.0071242	0.00281299	0.00012129	0.000928151	0.0114088	0.00495121	0.00087769	0.0032804	0.00408821	0.00447394	0.00105924	0.00111855	0.00168696	0.00437793	0.000955642	0.000816905	0.00167343	0.00369217	0.0015191	0.00685021	0.00127807	0.00107256	0.00012129	0.00103598	0.00720715	0.0023783	0.00256216	0.0290227	0.12074
Xenococcaceae	0.000232952	9.66008e-05	0.00201287	0.00017326	0.000211648	0.000466442	0.000448438	0.000304604	0.0236014	8.43217e-05	0.000129313	0.00201287	0.00013681	0.000507947	0.000211421	0.00136642	0.00201287	0.000466442	0.000114339	0.000404507	0.00046184	0.000233737	0.00017326	0.000201964	0.00201287	0.00263161	0.00318254	0.00123994	0.000646718	0.00045157	0.000478021	0.000126291	0.000321611	0.000210845	0.000273231	0.000141116	0.000130288	0.000202512	0.000321304	0.00023568	0.000127806	0.000233983	0.00017326	0.000280588	0.000454381	2.68557e-05	0.000206282	0.000762414	0.000792989
YAB3B13	0.736448	0.000103435	0.00361074	0.000950314	0.00126645	0.000105243	0.320353	0.00270183	0.000793803	0.00214431	0.000137162	0.00361074	0.00158751	0.00401772	0.00235583	0.00132385	0.00361074	0.000105243	0.00212123	0.00216556	0.00011367	9.0901e-05	0.000950314	0.00117701	0.00361074	0.00222634	0.000254501	0.000530328	0.118678	0.0001051	0.000429783	0.00090438	0.000671791	0.000459642	0.00887965	0.00224906	0.00326241	0.0113704	0.00473213	0.000497762	9.62506e-05	0.26183	0.000950314	0.471939	0.000242057	9.59482e-05	1.85778e-05	0.00113078	0.00100639
Sum of weight in each taxa	8.05343	7.04188	30.9913	3.96394	5.5185	13.5528	13.1908	3.45326	16.4561	5.41779	3.41787	30.9913	4.83473	2.39784	6.13069	2.43966	30.9913	13.5528	2.51237	3.28378	13.2493	10.7252	3.96394	3.51033	30.9913	3.39241	1.69295	2.76575	6.72226	12.5032	3.18199	3.63416	10.4417	4.05527	4.25849	1.85355	4.04757	3.78107	3.23074	4.72073	4.09463	5.18616	3.96394	10.9469	12.9037	0.175618	8.78623	3.60063	3.24437
[truncated: 371 more columns]
