# Supplementary material for: Network construction of gastric microbiome and organization of microbial modules associated with gastric carcinogenesis
Source: Sci Rep. 2019 Aug 27;9:12444. doi: 10.1038/s41598-019-48925-4 (PMC6712011; doi:10.1038/s41598-019-48925-4)
Supplement: Supplementary file 5 — Table S4 [file 41598_2019_48925_MOESM5_ESM.xlsx]

## Sheet: Sheet1
Table S4. Bacterial taxa according to modules based on the multi-level modularity optimization method
Module 1	Module 2	Module 3	Module 4	Module 5	Module 6	Module 7
[Paraprevotellaceae]	[Balneolaceae]	[Cloacamonaceae]	Acetobacteraceae	[Chromatiaceae]	[Acidaminobacteraceae]	[Kouleothrixaceae]
A4b	[Cerasicoccaceae]	[Odoribacteraceae]	Actinosynnemataceae	[Mogibacteriaceae]	[Amoebophilaceae]	Aerococcaceae
Alteromonadaceae	[Chthoniobacteraceae]	[Tissierellaceae]	Anaerolinaceae	[Thermicanaceae]	[Barnesiellaceae]	Alicyclobacillaceae
Bacteroidaceae	[Exiguobacteraceae]	Acidobacteriaceae	auto67_4W	[Weeksellaceae]	[Marinicellaceae]	Dehalobacteriaceae
Bartonellaceae	[Fimbriimonadaceae]	Anaerobaculaceae	Bifidobacteriaceae	0319-6G20	[Thermodesulfovibrionaceae]	Leptospiraceae
Brachyspiraceae	[Leptospirillaceae]	Aquificaceae	c_Gemmatimonadetes_unclassified	Actinomycetaceae	125ds10	o_11-24_unclassified
Brucellaceae	[Pedosphaeraceae]	Bacteriovoraceae	c_SAR202_unclassified	Bacteriovoracaceae	Acholeplasmataceae	o_Elusimicrobiales_unclassified
Burkholderiaceae	A714017	Brevibacteriaceae	c_SHAB590_unclassified	Bogoriellaceae	Aminiphilaceae	o_Rickettsiales_unclassified
c_KSB1_unclassified	ACK-M1	BS11	c_SM2F11_unclassified	c_Chloroplast_unclassified	Anaerobrancaceae	p_Chloroflexi_unclassified
c_MB-A2-108_unclassified	Aeromonadaceae	c_0319-6E2_unclassified	c_TM7-1_unclassified	c_Gemm-4_unclassified	Armatimonadaceae	p_NKB19_unclassified
c_NPL-UPA2_unclassified	Alcaligenaceae	c_ABS-6_unclassified	Caldilineaceae	c_SC3_unclassified	Aurantimonadaceae	p_WPS-2_unclassified
c_SHA-109_unclassified	Bacillaceae	c_Anaerolineae_unclassified	Chitinophagaceae	c_SC72_unclassified	Beijerinckiaceae
c_TK17_unclassified	Bdellovibrionaceae	c_Ellin6529_unclassified	Colwelliaceae	Chroococcaceae	c_BD1-5_unclassified
c_TM7-3_unclassified	Bradyrhizobiaceae	c_JG37-AG-4_unclassified	Deinococcaceae	FFCH4570	c_Betaproteobacteria_unclassified
c_TTA-B1_unclassified	c_[Pedosphaerae]_unclassified	c_TM1_unclassified	Desulfobacteraceae	Gallionellaceae	c_Clostridia_unclassified
Caldisericaceae	c_ABY1_unclassified	Caldicoprobacteraceae	Desulfovibrionaceae	Helicobacteraceae	c_Gammaproteobacteria_unclassified
Dermatophilaceae	c_Acidobacteria-5_unclassified	Caulobacteraceae	Eubacteriaceae	Ignavibacteriaceae	c_GKS2-174_unclassified
Dethiosulfovibrionaceae	c_Alphaproteobacteria_unclassified	Cellulomonadaceae	Fibrobacteraceae	Legionellaceae	c_OP8_1_unclassified
Enterobacteriaceae	c_Gemm-1_unclassified	Clostridiaceae	Flavobacteriaceae	Microbacteriaceae	c_OPB54_unclassified
Fusobacteriaceae	c_ZB2_unclassified	D2	Gemmatimonadaceae	Micromonosporaceae	c_OPB56_unclassified
Gemellaceae	Cardiobacteriaceae	Deferribacteraceae	Hydrogenophilaceae	o_32-20_unclassified	c_SJA-28_unclassified
Gomphosphaeriaceae	Carnobacteriaceae	Dermacoccaceae	Kiloniellaceae	o_Acidimicrobiales_unclassified	c_SL56_unclassified
GZKB119	Chlamydomonadaceae	Dietziaceae	LD19	o_ASSO-13_unclassified	C111
Halothiobacillaceae	Comamonadaceae	Ectothiorhodospiraceae	Leuconostocaceae	o_envOPS12_unclassified	Campylobacteraceae
Koribacteraceae	Conexibacteraceae	Ellin515	mb2424	o_Gemmatimonadales_unclassified	Christensenellaceae
Leptotrichiaceae	Corynebacteriaceae	Ellin6075	mitochondria	o_HOC36_unclassified	Chromatiaceae
Listeriaceae	Cryomorphaceae	Enterococcaceae	Moritellaceae	o_JG30-KF-CM45_unclassified	Coriobacteriaceae
Mamiellaceae	Cyclobacteriaceae	Erythrobacteraceae	Nitriliruptoraceae	o_Lactobacillales_unclassified	Crenotrichaceae
MND4	Cytophagaceae	Gracilibacteraceae	o_[Brevinematales]_unclassified	o_SBla14_unclassified	Dermabacteraceae
Mycobacteriaceae	EB1017	Haloplasmataceae	o_0319-7L14_unclassified	o_Sphingobacteriales_unclassified	Desulfobulbaceae
Neisseriaceae	Ellin517	Holophagaceae	o_A-2AF_unclassified	o_VC38_unclassified	Desulfomicrobiaceae
Nitrosomonadaceae	F16	Lactobacillaceae	o_agg27_unclassified	Planococcaceae	Erysipelotrichaceae
Nocardioidaceae	Frankiaceae	Methylococcaceae	o_FAC88_unclassified	Rhodocyclaceae	Flammeovirgaceae
o_CCU21_unclassified	Gaiellaceae	Moraxellaceae	o_Flavobacteriales_unclassified	Sanguibacteraceae	Geobacteraceae
o_CFB-26_unclassified	Gemmataceae	Nautiliaceae	o_GCA004_unclassified	Shewanellaceae	Halanaerobiaceae
o_Ellin6067_unclassified	Geodermatophilaceae	Nocardiaceae	o_IS-44_unclassified	Symbiobacteriaceae	Haliangiaceae
o_Legionellales_unclassified	Gordoniaceae	NS9	o_LD1-PB3_unclassified	Thermoactinomycetaceae	Halomonadaceae
o_MVS-40_unclassified	Hyphomicrobiaceae	o_AKIW781_unclassified	o_Methylacidiphilales_unclassified	Verrucomicrobiaceae	Hydrogenothermaceae
o_Pla1_unclassified	Hyphomonadaceae	o_CW040_unclassified	o_N1423WL_unclassified		Isosphaeraceae
o_RB41_unclassified	Intrasporangiaceae	o_GMD14H09_unclassified	o_OPB11_unclassified		Lachnospiraceae
o_Rhizobiales_unclassified	Kineosporiaceae	o_GW-28_unclassified	o_OPB95_unclassified		Marinilabiaceae
o_SC-I-84_unclassified	Ktedonobacteraceae	o_OPB54_unclassified	o_RF32_unclassified		ML1228J-1
Oxalobacteraceae	Methylobacteriaceae	o_RB046_unclassified	o_Rhodospirillales_unclassified		Nakamurellaceae
p_GAL15_unclassified	Methylocystaceae	o_RF39_unclassified	o_SB-34_unclassified		Nostocaceae
p_SR1_unclassified	Methylophilaceae	o_SHA-124_unclassified	o_Solibacterales_unclassified		o_[Cloacamonales]_unclassified
Paenibacillaceae	Micrococcaceae	p_Cyanobacteria_unclassified	o_Streptophyta_unclassified		o_[Roseiflexales]_unclassified
Pasteurellaceae	Microthrixaceae	p-2534-18B5	o_Thermoanaerobacterales_unclassified		o_Bacteroidales_unclassified
Peptostreptococcaceae	Mycoplasmataceae	Procabacteriaceae	o_WCHB1-50_unclassified		o_Caulobacterales_unclassified
Phyllobacteriaceae	Myxococcaceae	PRR-10	p_Acidobacteria_unclassified		o_Clostridiales_unclassified
Porphyromonadaceae	Nitrospiraceae	Pseudoalteromonadaceae	p_EM3_unclassified		o_Cryptophyta_unclassified
Prevotellaceae	o_[Pedosphaerales]_unclassified	Rhodobacteraceae	p_WS1_unclassified		o_DH61_unclassified
Pseudomonadaceae	o_[Saprospirales]_unclassified	Ruaniaceae	Patulibacteraceae		o_H39_unclassified
Pseudonocardiaceae	o_Actinomycetales_unclassified	Rubrobacteraceae	Piscirickettsiaceae		o_Haptophyceae_unclassified
Rhizobiaceae	o_B07_WMSP1_unclassified	Ruminococcaceae	Planctomycetaceae		o_iii1-15_unclassified
Rs-045	o_Bacillales_unclassified	Solirubrobacteraceae	Promicromonosporaceae		o_Kiloniellales_unclassified
Sediment-4	o_BD7-3_unclassified	Succinivibrionaceae	RB40		o_LD1-PA13_unclassified
Spirochaetaceae	o_Burkholderiales_unclassified	Synergistaceae	Rickettsiaceae		o_MBA08_unclassified
Streptococcaceae	o_Chlorophyta_unclassified	wb1_P06	Rikenellaceae		o_Methylophilales_unclassified
Syntrophaceae	o_Chromatiales_unclassified	Xanthomonadaceae	S24-7		o_ML615J-28_unclassified
Syntrophorhabdaceae	o_DS-18_unclassified		Saprospiraceae		o_MLE1-12_unclassified
Tsukamurellaceae	o_Ellin329_unclassified		SC3-41		o_MWH-UniP1_unclassified
Veillonellaceae	o_Ellin6513_unclassified		SHBZ1169		o_Phycisphaerales_unclassified
Williamsiaceae	o_EW055_unclassified		Sulfobacillaceae		o_PK29_unclassified
	o_Gemellales_unclassified		Syntrophomonadaceae		o_Sediment-1_unclassified
	o_MIZ46_unclassified		Thermoanaerobacteraceae		o_SHA-1_unclassified
	o_MND1_unclassified		Thermodesulfobiaceae		o_SHA-98_unclassified
	o_Myxococcales_unclassified		TTA_B6		o_Sphingomonadales_unclassified
	o_Oceanospirillales_unclassified		Vibrionaceae		o_Thiobacterales_unclassified
	o_SHA-20_unclassified				o_Z20_unclassified
	o_SJA-15_unclassified				Oceanospirillaceae
	o_Solirubrobacterales_unclassified				OM60
	o_Stramenopiles_unclassified				p_Chlorobi_unclassified
	o_WD2101_unclassified				p_OD1_unclassified
	o_YS2_unclassified				p_OP8_unclassified
	Opitutaceae				Pelagibacteraceae
	p_Planctomycetes_unclassified				Peptococcaceae
	Pirellulaceae				Phormidiaceae
	Propionibacteriaceae				Pseudanabaenaceae
	Sinobacteraceae				R4-41B
	Solibacteraceae				R4-45B
	Sphingomonadaceae				Rhodospirillaceae
	Staphylococcaceae				SB-1
	SUP05				Sphaerochaetaceae
	Synechococcaceae				Sphingobacteriaceae
	Turicibacteraceae				Streptomycetaceae
	unclassified				Thermotogaceae
	Victivallaceae				Thermovirgaceae
	Xanthobacteraceae				Thiotrichaceae
					TIBD11
					Trebouxiophyceae
					WCHB1-25
					Xenococcaceae
					YAB3B13
